# Supplementary material for: Spermidine restricts neonatal inflammation via metabolic shaping of polymorphonuclear myeloid-derived suppressor cells
Source: J Clin Invest. 2025 Apr 1;135(7):e183559. doi: 10.1172/JCI183559 (PMC11957691; doi:10.1172/JCI183559)
Supplement: Supporting data values [file jci-135-183559-s082.xlsx]

## Sheet: Figure 1
	Figure 1A									Figure 1C			Figure 1D			Figure 1E			Figure 1F			Figure 1G			Figure 1H
	SPD			PUT			SPM			GA	SPD		BW	SPD		CRP	SPD		I-FABP2	SPD		Infla	Non-infla		Full-term	Preterm	NEC
	Adult	Neonate		Adult	Neonate		Adult	Neonate		39.29	0.41		2990	0.41		8	0.389		1.5392	0.41		0.3706	0.41		1.11	0.2	0.15
	0.01	0.2		0.03	0.15		0.05	0.2		39.71	0.398		3460	0.398		1.67	0.412		1.5392	0.412		0.2069	0.398		2.71	0.39	0.08
	0.03	0.39		0.03	0.15		0.07	0.19		35.71	0.398		2515	0.398		2.81	0.377		9.8183	0.377		0.3943	0.398		3.21	0.98	0.08
	0.01	0.98		0.04	0.17		0.05	0.08		39.57	0.389		3550	0.389		0.66	0.435		4.5547	0.435		0.392	0.389		1.37	0.4	0.08
	0.02	0.4		0.03	0.16		0.08	0.06		37.14	0.412		2935	0.412		8	0.408		5.9493	0.408		0.256	0.412		1.12	0.7	0.38
	0.19	0.7		0.02	0.18		0.05	0.08		40	0.377		3720	0.377		8	0.407		1.7431	0.283		0.1464	0.377		0.39	0.13	0.21
	0.34	1.11		0.07	0.24		0.16	0.32		35	0.435		2330	0.435		1.43	0.283		7.782	0.204		0.3854	0.435		1.71	1.91	0.19
	0.24	2.71		0.09	0.32		0.1	0.63		35.43	0.408		2035	0.408		1.24	0.204		3.9584	0.384		0.14	0.408		1.19	1.55	0.48
	0.26	3.21		0.06	0.13		0.13	0.81		33.57	0.407		2305	0.407		8	0.41		3.6937	0.272		0.3457	0.407			1.21	0.25
	0.2	1.37		0.06	0.12		0.05	0.28		33.43	0.283		2260	0.283		8	0.384		12.273	0.383		0.1857	0.283			0.16	0.42
		1.12		0.08	0.23		0.13	0.07		35.71	0.204		2705	0.204		8	0.384		3.5669	0.351		0.303	0.204			1.03	0.3
		0.39			0.21			0.11		36.14	0.41		1990	0.41		0.5	0.272		1.9718	0.43		0.2937	0.41				0.24
		1.71			0.31			0.09		34.57	0.384		1785	0.384		0.71	0.436		10.928	0.187		0.2638	0.384				0.02
		1.19			0.19			0.28		34.43	0.384		2340	0.384		9	0.383		5.068	0.369		0.3963	0.384				0.03
										34.57	0.272		2500	0.272		8	0.351		3.3313	0.358		0.2462	0.272
										34.14	0.436		1925	0.436		18	0.091		2.8045	0.415		0.3731	0.436
										38.14	0.383		3080	0.383		1.35	0.43		5.845	0.412		0.3192	0.383
										35.86	0.351		2450	0.351		8	0.187		3.1163	0.206		0.2639	0.351
										28.57	0.091		1200	0.091		2.21	0.41		3.0868	0.334		0.1359	0.091
										39.43	0.43		3458	0.43		8	0.369		4.3414	0.256		0.3474	0.43
										34.43	0.187		1380	0.187		6.48	0.343		1.3337	0.312		0.329	0.187
										39.71	0.41		3720	0.41		0.73	0.358		2.2072	0.251		0.2703	0.41
										32	0.369		1285	0.369		0.67	0.404		3.7966	0.275		0.3633	0.369
										40	0.343		3240	0.343		8	0.408		0.76106	0.249		0.2926	0.343
										39.71	0.358		3790	0.358		0.5	0.415		1.8172	0.386		0.1195	0.358
										39	0.404		2000	0.404		0.64	0.412		10.047	0.32		0.1337	0.404
										41	0.408		3870	0.408		0.5	0.206		4.148	0.3943		0.113	0.408
										39.71	0.38		4280	0.38		8	0.312		5.315	0.392		0.2071	0.38
										34.71	0.415		2440	0.415		0.5	0.256		2.928	0.256		0.3498	0.415
										36.29	0.412		2250	0.412		1	0.312		13.945	0.1464		0.2789	0.412
										30.71	0.206		1450	0.206		8	0.251		4.66	0.3854		0.3287	0.206
										39.57	0.312		3450	0.312		8	0.275		9.492	0.14		0.3191	0.312
										39.14	0.334		3650	0.334		8	0.376		4.004	0.3457		0.2379	0.334
										35.29	0.256		2170	0.256		11	0.249		5.128	0.1857		0.366	0.256
										38.14	0.312		2775	0.312		0.5	0.386		3.554	0.303		0.3488	0.312
										35	0.251		2100	0.251		0.5	0.32		1.932	0.2937		0.3306	0.251
										32.57	0.275		1450	0.275		15	0.3706		2.045	0.3963		0.3052	0.275
										38.29	0.376		2625	0.376		0.5	0.2069		0.898	0.2462		0.2698	0.376
										31.71	0.249		920	0.249		9	0.3943		12.872	0.2639		0.2812	0.249
										37.43	0.386		3470	0.386		4.77	0.392		16.42	0.1359		0.3256	0.386
										36.86	0.32		3060	0.32		43	0.256		0.7611	0.3474		0.08	0.32
										34.43	0.3706		2015	0.3706		4.16	0.1464		5.29	0.2703		0.295
										37.71	0.2069		2880	0.2069		0.78	0.3854		3.459	0.1337
										34.14	0.3943		1880	0.3943		8	0.14		24.047	0.2071
										39.57	0.392		3280	0.392		1.17	0.3457		2.008	0.3287
										29.29	0.256		1350	0.256		25	0.1857		11.743	0.3191
										31.86	0.1464		970	0.1464		8	0.303		33.573	0.2379
										39.86	0.3854		3750	0.3854		15	0.2937		10.744	0.366
										31.71	0.14		1900	0.14		8.74	0.2638		17.262	0.3052
										33	0.3457		1700	0.3457		26.16	0.3963		8.137	0.2812
										27.57	0.1857		1020	0.1857		5.9	0.2462		18.467	0.08
										32.29	0.303		2310	0.303		19.88	0.3731
										40.86	0.2937		3515	0.2937		10	0.3192
										34.71	0.2638		2840	0.2638		8	0.2639
										40.43	0.3963		3100	0.3963		8	0.1359
										31.86	0.2462		1545	0.2462		8	0.3474
										40.43	0.3731		3190	0.3731		0.75	0.329
										31.14	0.3192		1590	0.3192		1.32	0.2703
										28.43	0.2639		1180	0.2639		0.5	0.3633
										31.14	0.1359		1680	0.1359		8	0.2926
										38.57	0.3474		2750	0.3474		8	0.1195
										40.29	0.329		3200	0.329		10.5	0.1337
										27	0.2703		1080	0.2703		31	0.113
										28.71	0.3633		1140	0.3633		13.43	0.2071
										36.71	0.2926		2160	0.2926		8	0.3498
										36.71	0.1195		1890	0.1195		0.81	0.2789
										27.43	0.1337		1050	0.1337		25.08	0.3287
										28.14	0.113		1180	0.113		0.57	0.3191
										25.14	0.2071		805	0.2071		0.71	0.2379
										34.43	0.3498		2180	0.3498		8	0.366
										29.14	0.2789		1160	0.2789		0.5	0.3488
										37	0.3287		4090	0.3287		19.88	0.3306
										39.71	0.3191		3820	0.3191		9	0.3052
										31	0.2379		1540	0.2379		8	0.2698
										40.43	0.366		4215	0.366		13.2	0.2812
										34.43	0.3488		1640	0.3488		0.5	0.3256
										39.43	0.3306		3205	0.3306		24	0.08
										39.43	0.3052		3540	0.3052		9.49	0.295
										33.43	0.2698		2060	0.2698
										39.29	0.2812		3690	0.2812
										40.71	0.3256		4175	0.3256
										23.71	0.08		550	0.08
										40.43	0.295		3985	0.295

## Sheet: Figure 2
	Figure 2B				Figure 2C			Figure 2D									Figure 2E			Figure 2G				Figure 2H									Figure 2I
	Days	PBS	SPD		PBS	SPD		Il-1β			Tnf-α			IL-10			PBS	SPD		Hours	PBS	SPD		Lung			Liver			Kidney			Lung									Liver
	1	1			4	1		PBS	SPD		PBS	SPD		PBS	SPD		1.371	0.658		8	1			PBS	SPD		PBS	SPD		PBS	SPD		Il-1β			Tnf-α			Il-10			Il-1β			Tnf-α			Il-10
	1	1			3	2		0.826	0.221		1.69	0.368		0.452	1.49		1.13	0.64		10	1			7	4		7	3		3	2		PBS	SPD		PBS	SPD		PBS	SPD		PBS	SPD		PBS	SPD		PBS	SPD
	1.5	1			3	1		1.129	0.047		1.138	0.381		0.735	3.771		1.822	0.011		10	1	1		7	5		5	5		4	3		1.2075	0.2503		0.679243	0.240149		1.48452	1.50525		0.8574	0.3031		0.450001	0.258458		1.00417	2.48975
	1.5	1			4	2		0.956	0.056		0.725	0.405		1.039	5.046		0.416	0.093		10	1			8	4		6	4		5	3		0.4938	0.1323		0.722966	0.312516		0.435275	2.04202		0.6233	0.105		0.912565	0.353064		0.990343	3.82643
	1.5	1			3	2		0.766	0.076		0.593	0.397		2.274	4.579		0.658	0.71		12	1			6	3		6	4		3	2		1.2501	0.1573		1.39668	0.316878		1.84038	2.08493		1.2209	0.3864		1.75078	0.32942		1.21926	2.84021
	2	1			2	1		1.261	0.133		1.146	0.161		0.766	3.26		1.967	0.054		12	1			6	5		5	3		3	2		1.0658	0.3019		1.25876	0.310357		0.946058	3.50642		1.0556	0.316		0.839731	0.345798		0.862144	1.22774
	2.4	1	1					1.161	0.127		1.055	0.147		1.664	4.184					14		1											1.2588	0.2304		1.15829	0.463937		0.888843	2.28153		1.452	0.4438		1.65634	0.627636		0.956608	1.26225
	2.4	1	1																	16	1
	2.4	1																		16	1
	3	1	1																	16	1	1
	3	1	1																	18	1	1
	3	1																		18	1
	3.5	1																		24	0	0
	4		1																	24	0	0
	4	1	1																	24	0	0
	4	1																		24	0	0
	5	0	0																	24	0	0
	5	0	0																	24		0
	5	0	0																	24		0
	5	0	0																	24		0
	5	0	0																	24		0
	5	0	0																	24		0
	5		0																	24		0
	5		0																	24		0
	5		0
	5		0
	5		0
	5		0
	5		0
	5		0

## Sheet: Figure 3
	Figure 3B				Figure 3C				Figure 3D				Figure 3E								Figure 3F								Figure 3G			Figure 3H			Figure 3I
	Adult	Healthy	Inflammation		Adult	Healthy	Inflammation		Adult	Healthy	Inflammation		ODC1				eIF5A-Hyp					AM			NBM				AM	NBM		AM	NBM		PUT			SPD
	2138	1949	2743		1793	2453	2261		1385	2490	2153		Adult	Healthy	Inflammation		Adult	Healthy	Inflammation		Odc1	215	343	105	1346	946	682		2666	4410		49.993	95.162		AM	NBM		AM	NBM
	2026	3297	1983		1865	3153	2798		1175	2291	2153		70.832	75.392	72.667		56.64	123.968	57.635		Srm	10	42	20	192	163	90		2953	6756		60.523	83.302		34.67	98.23		18.06	63.52
	2654	3280	1351		2018	3568	2029		2069	1713	1510		61.629	79.006	71.557		53.509	96.968	82.851		Sms	31	88	85	345	172	211		2599	4359		58.822	78.396		39.69	131.46		30.8	73.53
	2188	3622	2217		1719	2467	2252		1463	2704	1315		52.572	64.38	74.207		57.3	76.871	70.158		Slc3a2	218	464	163	2579	1907	1419		2696	5322		37.061	68.586		43.55	105.47		32.71	37.63
	3250	2843	1980		2195	2966	1812		1856	2693	943		39.027	84.302	62.525		41.254	83.4	79.861		Slc18b1	11	17	16	1015	787	562					34.749	67.452		49.03	134.53		32.93	38.37
	2515	3092	1938		2533	3475	2344		1023	2073	1394		58.788	79.651	65.778		53.473	104.971	66.183		Slc22a3	2	2	0	35	23	17					37.907	70.11
	1613	4153	2111		2090	2983	2041		1169	2962	1738		43.623	96.14	55.741		64.323	78.473	74.695													40.08	75.24		`
	2925	3939	2563		2586	2131	2211		1618	2766	1243		52.142	85.336	55.524		50.653	92.323	40.238													36.062	60.111
	2771				2200				1180				69.472	102.98	67.229		75.247	77.03	63.619													55.887	64.455
													35.481	120.938	35.834		39.4	79.406	42.152

## Sheet: Figure 4
	Figure 4C					Figure 4D			Figure 4E			Figure 4F						Figure 4G						Figure 4H							Figure 4I					Figure 4J							Figure 4K			Figure 4L
	No stim	No PMN	DMSO	DFMO		DMSO	DFMO		AM	NBM		PND3	PND7	PND14	PND21	Adult		PND3	PND7	PND14	PND21	Adult		No stim	No MDSCs	DMSO	GC7	SPD	SPD+GC7		No stim	No PMN	Dhpsfl/fl	Dhps△Lysm			Dhpsfl/fl		Dhps△Lysm				Dhpsfl/fl	Dhps△Lysm		Dhpsfl/fl	Dhps△Lysm
	4.12	94.8	24.5	60		1653	997		54.651	70.198		1682	1940	1265	1157	949		0.478521	0.552235	0.38068	0.331994	0.311556		0.37	87.3	42.2	75.8	33	66		2.4	93	30.9	52.9		Arg1	0.16	0.12	0.08	0.08			2304	1815		1273.47	1173.31
	3.56	94.7	39.7	65.5		1555	1091		49.046	66.09		1589	2131	1070	1066	994		0.473904	0.600959	0.347967	0.303964	0.289796		0.79	88.5	34.6	81.5	16.1	74.8		4.3	88.9	42.9	58.9		Ptgs2	1.35	0.84	0.6	0.52			2267	1618		1354.08	809.315
	3.3	85.2	42.8	68.6		1381	1098		42.771	60.237		1719	1589	1575	887	942		0.397181	0.398445	0.39553	0.323369	0.2911		2.11	92.8	38.3	79.4	35.2	71.1		1.55	89.9	44.1	61.8		Trem1	68.58	58.93	50.35	52.98			1903	1607		1383.4	1092.69
			33.2	70.4		1436	1224		43.552	88.133		1352	2070	1501	1449	742		0.339784	0.698616	0.427635	0.434092	0.211456				41.6	65	20	64.9				30	50.5		Mertk	4.75	4.44	4.11	4.02			1825	1403		1595.93	1075.59
			25.2	72.7					59.739	60.424																31.8	69.8	25.7	65.8				42.8	55.9		Nfkbiz	15.49	13.84	10.57	10.48			2309	1499		1034.06	513.724
									44.48	58.076																50.2	73.8	22.9	58.4				34.7	54.5		Lyz2	6873.61	6544.27	2245.27	2379.85						801.986	604.111
									41.104	65.14																										Atf3	1.34	1.59	1.21	1.07						911.917	479.524
									45.936	51.581																																				1153.76	245.005
									56.259	93.78

## Sheet: Figure 5
	Figure 5A				Figure 5C								Figure 5D				Figure 5E																					Figure 5F							Figure 5H
	prontein name	Log2FC	-Log10(pVal)			C_1	C_2	C_3	G_1	G_2	G_3		Dhpsfl/fl	Dhps△Lysm	Dhps△Lysm+Suc		Time (minutes)	Dhpsfl/fl			Dhps△Lysm					Dhps△Lysm+Suc				Basal				Maximal				No Stim	No MDSC	Dhpsfl/fl	Dhps△Lysm	Dhps△Lysm+Citr	Dhps△Lysm+Suc			DMSO
	Magohb	0.0531058	0.167276		Citrate	74290	80670	75730	21109.6	21158.2	35741.1		7116	6286	6950		1.60472	153.842	196.41	214.159		130.341	118.49	109.673		152.079	176.021	175.989		Dhpsfl/fl	Dhps△Lysm	Dhps△Lysm+Suc		Dhpsfl/fl	Dhps△Lysm	Dhps△Lysm+Suc		6.12	84.2	35.5	59.2	41.6	51.2		Random	0.970718	0.983325	1.00854	1.08418
	Ighg3	1.15358	0.15813		Aconitate	816100	941300	1038000	122800	102600	121500		7564	5040	6565		10.1631	145.047	187.529	209.637		125.22	113.917	104.498		149.831	168.954	166.917		147.862	127.079	150.053		192.521	163.297	223.264		4.67	93.1	42.6	63.9	36.1	54.2		Positive	1.0281	0.980281	0.992235	1.00556
	Srgap2	4.26241	0.437804		Isocitrate	79920	80090	101500	21109.6	21158.2	35741.1		7310	6462	7233		18.721	144.872	183.799	208.198		125.737	106.644	105.716		148.274	167.241	165.684		189.173	112.911	170.697		232.511	121.022	256.768		4.05	89.3	31.2	56.2	40.5	44.9		Nfu1(WT)	0.972361	1.05766	0.972361	0.991903
	Soat1	-0.244187	1.04127		succinate	195800	185800	208500	141600	154100	178600		8605	5072	6973		27.3515	42.2794	61.0237	68.3802		56.3541	60.801	31.6797		48.354	54.1426	53.8219		210.649	106.606	169.469		269.792	164.573	237.505		5.42		35.6	74.9	45.4	55.9		Nfu1(Mut)	0.940139	0.9961	1.01848	1.00729
	Agfg1	-1.05222	2.78907		Oxaloacetate	204400	368000	213000	181700	283000	345700						35.893	42.6941	60.3415	66.545		53.8293	62.9555	33.388		50.6856	55.9742	57.8905												33	67.6	51	46.1
	Trip12	0.183283	0.825921		α-Ketoglutarate	5199	10810	7448	10120	7265	8993						44.4604	45.4254	58.966	65.8478		51.6982	58.9235	33.0685		53.0279	55.7136	58.9759												37.1	66.8	41.8	42.2
	Psmc3	0.198534	0.0197139		Fumarate	14440	12530	8562	18030	22490	20690						53.0719	189.291	216.253	253.503		148.764	114.165	155.44		211.205	247.807	235.572
	Acy1	-0.318275	1.38901		Malate	353100	330900	345600	568200	461100	515900						61.6111	194.617	241.958	277.097		166.808	120.562	167.58		228.8	260.164	241.039
	Eloc	-0.280639	1.50103														70.177	193.697	240.231	279.558		175.477	128.78	171.117		230.301	262.582	235.945
	Casp8	-0.882726	0.0563696														78.8153	20.2217	30.1258	38.0964		28.4953	19.9622	12.9653		30.0331	37.5158	33.9654
	Ctsh	-0.187851	0.0481253														87.3644	20.8158	31.6243	37.1333		29.3024	34.7321	17.2204		30.4855	39.9229	35.7116
	Sgk3	-1.05287	0.0304454														95.8934	21.7132	29.0402	35.4393		29.021	45.8627	15.2537		29.7449	37.9464	35.865
	Myl1	-0.301907	0.0160995
	Eef1b2	0.182975	0.997222
	Actr3	0.0914062	0.626628
	S100a13	-0.306358	1.22986
	Tuba4a	0.126877	0.365134
	Otud6b	0.573498	0.327637
	Gapdh	-0.0607393	0.162118
	Phactr4	0.518697	0.0562614
	Eif5a	-0.0989325	0.0712992
	Usp4	0.0952351	0.210223
	Exosc2	-0.415561	0.161626
	Atp6v1h	-0.0816615	0.376792
	Prkar2a	-0.11018	0.431577
	Mbnl1	0.500907	0.0753575
	Ncam1	0.254799	0.6798
	Snw1	3.37436	0.591888
	Fcgr2b	-0.0299459	0.219265
	Anxa3	-6.11536	0.736318
	Rps27	-0.00141154	0.138215
	Myl10	0.192508	0.891233
	Rap1a	-0.281774	0.334757
	Atp11b	1.70149	1.0597
	Rbm8a	0.0606756	0.0211505
	Rpl9	-0.20583	0.0257487
	Pilrb2	-1.44721	1.44524
	Eif4e	-0.873957	1.05542
	Kmt5a	-1.12578	0.25828
	Rprd2	0.115944	0.0647575
	S100a4	0.435559	0.379763
	Agl	0.0963661	0.019455
	Nub1	-0.535985	0.105039
	Zranb2	5.0729	0.352456
	Septin11	0.346761	0.155632
	Hmgb1	0.116693	0.182863
	Specc1	0.217689	0.109436
	Ctbp1	-0.357576	1.14248
	Ube2a	-0.643586	0.652818
	Rbm19	-0.279544	0.00699083
	Pxn	-0.236586	0.0880625
	Eefsec	-0.0303151	0.0174621
	H2aj	-1.54181	0.919459
	Arl8b	-2.5856	0.229827
	Tra2a	-0.101752	0.0824822
	Arhgdib	-0.314433	0.162558
	Zfp638	0.8138	0.972788
	Ndufa4	0.201688	0.66849
	Cnbp	0.524941	1.0064
	Gng12	0.250302	0.480444
	Myadm	-0.720894	0.616668
	Tmcc1	0.106714	0.181376
	Rfc1	0.0994749	0.437786
	Sdf2	-4.4391	0.0330137
	Def6	-1.03399	0.700147
	Thop1	3.91686	0.860103
	Pdxdc1	0.149181	0.391204
	Prmt5	-0.0260505	0.0469412
	Sap130	0.544071	0.305416
	Scly	-0.745707	0.333291
	Ubxn4	0.037212	0.386844
	Acbd3	0.324646	0.3723
	Acadl	-0.00279888	0.0540628
	Pole3	-1.16212	0.401297
	Plbd1	-0.0962144	0.0677584
	Cmas	-0.614874	0.244986
	Stt3b	4.28894	0.808919
	Gak	0.706752	0.422609
	Eml4	1.09011	1.5297
	Ncapd2	1.16305	0.00353963
	Selenof	0.227586	0.528773
	Tbcc	-1.27914	0.283689
	Apof	-8.21562	0.737434
	Vcpip1	0.616983	0.356856
	Acad8	-3.53882	0.924954
	Pstpip1	0.00760319	0.397335
	Uaca	0.59276	0.107063
	Celf1	0.861543	1.09473
	Ppp4r2	-0.212997	0.0730547
	Polr2a	0.519906	0.634592
	Pdia4	0.131526	0.99946
	Gpr84	-1.15855	0.779926
	Arsb	-0.00125812	0.540423
	Lrrfip2	0.982732	0.0598878
	Bst1	-0.476598	0.485331
	Cpne2	0.834227	0.686639
	Wdhd1	1.06158	1.28157
	Golga3	0.202925	0.113332
	Eef1d	0.0295066	0.548199
	Edc4	-0.163406	0.222541
	Pcbd2	0.00842561	0.241486
	Txndc5	0.0303876	0.329816
	Suds3	0.0150373	0.354221
	Psmb9	-0.327518	0.383292
	Syncrip	0.0154029	0.351778
	Otud4	0.299497	0.0566245
	Clec5a	-0.325756	0.271153
	Tgm1	0.0492015	0.0566745
	Celf2	0.0194224	0.429226
	Kctd12	-1.136	1.10274
	Spn	0.20584	1.86726
	Bcl7c	0.0240665	0.433129
	Rnf40	0.0828021	0.0402485
	Atxn2l	0.169035	1.17999
	Fes	0.654872	0.785394
	Kctd14	-0.514938	0.914447
	Emsy	0.0801616	0.149261
	Cbl	0.196879	1.04536
	Crebbp	-0.00841322	0.503587
	Bub3	0.189088	0.628364
	Irf3	0.0658134	0.5416
	Sirt2	-0.522966	0.859457
	Picalm	-0.143434	0.0311353
	Eed	-0.522594	0.0908578
	Spcs2	0.388776	0.475844
	Prmt1	0.0492015	0.000702676
	Zfand6	-0.482756	0.497396
	Akap13	-0.328019	1.53165
	Milr1	-0.25505	0.558653
	Rcor1	-0.0867131	0.0257434
	Rap1gap2	0.195109	0.787162
	Rnf213	0.354101	0.581166
	Prmt1	-0.432715	0.436607
	Mrpl23	0.170647	0.594317
	Taldo1	-0.405026	1.0517
	Plpbp	0.566595	0.361178
	Zc3h4	0.59677	0.296664
	Svil	0.0180858	0.0132536
	Rpl13a	0.21645	0.448905
	Srek1	0.354114	0.341821
	Rpl18	-0.100399	0.176502
	Aldh16a1	0.109738	0.0680623
	Nup98	0.840703	1.28038
	Hdac6	0.431014	0.0172719
	Eps15l1	0.719174	1.17577
	Nudt21	-0.602959	1.43722
	Rpl18a	-0.248254	0.15997
	Psme3ip1	0.176733	0.436127
	Rassf5	-0.101259	0.81327
	Dync1li2	-0.0730859	0.234389
	Polr2c	-0.149957	0.219899
	Pxn	0.186364	0.239345
	Cenpq	0.175027	0.00837942
	Gatad2a	0.426057	0.974572
	Rps25	-0.430097	0.462339
	Ano10	-0.0669807	0.359414
	Rbm7	0.871438	0.568936
	Ampd3	1.06187	0.615993
	Wdr48	-5.0788	0.352402
	Cnot10	0.646841	1.32873
	4931406C07Rik	0.348709	0.711308
	Idh3a	-0.481974	1.42293
	Usp47	0.877177	0.0191065
	Cwc15	0.468252	0.786613
	Ddx41	0.151064	0.738032
	Myl6	-0.235962	0.0141667
	Myl6	-1.88424	0.956851
	Fmnl1	-0.12764	1.19066
	H3c14	-0.514105	0.10801
	Asf1a	-0.149441	0.310539
	Sf3b6	-0.71308	1.2106
	Nup107	5.0847	3.46236
	Gopc	0.265174	0.0147254
	Abracl	-0.0803676	0.25651
	Gm49339	-0.672299	0.0065887
	Cd63	-0.770567	1.16898
	Pik3cg	-1.47147	0.260971
	Ppp2r5c	0.760879	0.71522
	Tbca	0.307115	0.642572
	Iah1	-0.300778	0.0115041
	Nqo2	-4.6218	0.74066
	Ccdc88c	-3.02959	0.736496
	Dhrs7	-0.441804	0.319569
	Glrx5	1.30187	0.782896
	Nin	-0.32294	0.121274
	Mideas	0.0212266	0.0495653
	Ssr1	0.320928	0.568205
	Camk2g	-0.194274	0.353921
	Nolc1	0.555807	0.459644
	Tbc1d5	3.21871	0.737504
	Sec24c	-0.215158	0.910789
	Eml3	-0.922872	0.290284
	Grk6	-0.292602	0.456947
	Ap3m1	0.152683	0.346395
	Rps24	-0.194653	0.254303
	Rpl36a-ps1	0.12669	0.273036
	Khnyn	0.440014	0.0236876
	Taf4	1.03696	0.474105
	Ankrd28	0.106362	0.309094
	Dlgap5	-0.436246	0.0937995
	Ubr5	-0.609175	0.624924
	App	1.08413	0.664576
	Dhrs4	-0.529753	0.254273
	Eny2	0.250507	0.574642
	Gm7324	0.171397	1.05657
	Mapk1ip1l	1.71225	0.0215605
	Nup155	-0.0352728	0.28221
	Tomm22	-1.5877	0.0641083
	Xrcc6	-0.169192	0.309407
	Oxr1	0.467964	0.525818
	Cd47	-0.285894	0.753191
	Cpsf1	0.0340795	0.436599
	Gfus	-0.316928	0.207896
	Nubp1	0.168474	0.19801
	Triobp	-0.845559	2.08665
	Osbpl11	-0.0365264	0.291362
	Nit2	0.0466336	0.00762977
	Polr2h	0.396221	0.0973552
	Ube2l3	0.387959	0.872928
	Gm49804	0.461803	0.91863
	Acat2	0.473533	0.687034
	Emilin2	-0.897236	0.636341
	Sod2	-0.614329	0.471891
	Khsrp	0.31606	1.2284
	Ranbp3	0.0578244	0.127624
	Rpl10a	-0.365374	0.0749969
	Thoc1	0.707447	1.43856
	Ss18	0.0229376	0.551256
	Srsf7	1.52826	1.33267
	Cmtr1	0.0460618	0.585451
	Nubp2	0.101185	0.482688
	Polr2d	1.27996	0.790764
	Rab1b	-0.875268	1.36669
	Pola2	3.94351	3.93691
	Naa40	-0.678606	0.0833034
	Rela	-0.244425	0.767888
	Atad1	-0.240433	0.717295
	Napg	0.44186	1.37878
	Shoc2	-5.09112	0.810558
	Arl3	-5.96385	0.362101
	Smndc1	-0.640465	0.0296485
	Atl3	0.123524	0.105898
	Vps37c	-6.59467	0.324882
	Actr1a	-0.360725	0.461695
	Stub1	0.0231532	0.0829741
	Akap8l	0.269345	0.234561
	Ehbp1l1	-0.2588	0.73243
	Txnl1	0.0161901	0.0180024
	Nars	-0.127	0.475456
	Mgam2-ps	-1.40806	0.441514
	Epb41	0.412618	0.106066
	Nedd4	-0.18574	0.270121
	Mgam	-0.570683	0.847004
	Oprk1	-0.352851	0.757813
	Begain	0.477855	0.303527
	Rapgef6	0.316352	0.382539
	Fnbp4	1.64975	0.441354
	Exoc6	-1.09358	0.918786
	Col5a1	-0.943628	0.253521
	Nelfb	0.0776681	0.00246164
	Ly6g	-9.96506	0.736784
	Dgkz	0.191724	0.717311
	Prpf40a	-0.0388632	0.0562575
	Eppk1	-0.889042	0.326138
	Nadk2	-0.148015	0.0547649
	Asprv1	-0.493037	0.919785
	Gphn	0.380968	0.426802
	Zmynd8	1.21726	1.50112
	Rpl19	0.475033	1.83089
	Dnajc7	-0.499289	0.452839
	Lsp1	0.16921	1.12025
	Fam104a	-5.59876	0.72136
	Septin9	-0.504065	0.987652
	Cd300lf	-0.0765689	0.0627215
	Yars	-0.076696	0.0222712
	Czib	-0.199156	0.215953
	Srrm1	0.0772978	0.203779
	Cdk11b	0.718982	0.10421
	Szrd1	-0.195336	0.310506
	Srp68	0.159114	0.0180879
	Arhgap27	-0.531633	0.682671
	Rpn2	-0.333188	0.638502
	Stk26	-0.0101356	0.275243
	Magt1	-0.443017	0.00987747
	Ppp1r8	0.136865	0.439653
	Ddi2	0.226561	0.809227
	Ampd2	0.480998	1.03822
	Dock11	0.352845	1.04709
	Stag2	2.32856	0.873975
	Rab9	1.308	0.0217826
	Huwe1	0.647928	1.02743
	Hsd17b10	-0.0162079	0.00571067
	Arhgap1	0.403483	0.456406
	Eftud2	0.193065	0.816992
	Usp8	0.732996	0.0409263
	Cd82	-0.977265	0.525508
	Rnf20	-0.182927	0.116778
	Card9	-0.0876048	0.0497331
	Pmpca	2.28239	0.523449
	Map7d1	-0.0932404	0.22999
	Ttc1	-0.0290415	0.253562
	Ppp1r3d	-0.720494	1.06572
	Alkbh3	-6.17918	0.0755757
	Agps	0.165984	0.692897
	Dnajc8	0.432634	0.105645
	Ecpas	-1.23221	0.123506
	Mrto4	0.737445	0.411944
	Capzb	-0.499481	1.54783
	Hmgb3	0.322518	0.157753
	Rtf1	-1.07153	0.0653642
	Fnbp1	-0.266254	0.0034208
	Cops2	-0.410221	0.245715
	Ppig	-0.502191	0.656901
	Rars2	-0.172818	0.196154
	Gorasp2	1.28315	2.97896
	Dnajc5	-0.121094	0.351357
	Rrbp1	0.0997831	1.06873
	Ssrp1	0.0782741	0.424231
	Ptprj	1.18296	1.06292
	Sh3glb2	1.99974	0.918677
	Ubtf	-0.0287838	0.403198
	Btk	0.0544809	0.452415
	Ppih	0.117819	0.351616
	Kdm1a	0.769417	0.665963
	Cep250	0.539497	0.501232
	Sptan1	0.214143	0.813095
	Odf2	0.903172	0.926707
	Rel	-0.909307	0.753924
	Nrd1	-0.355713	0.432749
	Gsn	-0.211373	0.225429
	Wdr76	0.14544	0.505517
	Pfkfb3	0.0390203	0.390666
	Hbb-bs	-0.0480232	0.19301
	Plekhf2	-0.416592	0.286671
	Gbp11	-2.85995	0.727793
	Vwa5b1	0.957386	0.0159694
	Pik3cd	-1.64369	1.12496
	Lgals9	-1.31216	1.20839
	Rpl26	-0.438102	0.655642
	Lig3	0.175853	0.554339
	Mtmr3	0.329915	0.921777
	Aldh3a2	0.301306	0.960035
	Atp2a3	0.365846	0.999326
	Aifm1	0.360463	0.903618
	Mospd2	-1.16121	0.00656833
	Bmx	-0.105321	0.2688
	Eif2b3	-0.101505	0.377809
	Hcfc1	0.431432	0.796838
	Arhgap4	0.509515	0.134106
	Naa10	0.523981	0.50493
	Coro2a	-1.05305	1.30586
	Tbc1d2	0.0262826	0.277756
	Phactr2	1.17599	0.796173
	Clta	0.175123	0.0978212
	Ube2j1	-0.178011	0.767406
	Nhsl2	0.0914254	0.0991703
	Aatk	0.480737	0.123619
	Dnajc6	-0.330641	0.523571
	Serf1	-1.87176	0.77866
	Zbed5	0.752105	2.03287
	Hectd2	0.223735	0.382189
	Phf3	0.516771	0.570213
	Strn3	-0.771171	0.581301
	Unc13d	-0.0757715	0.376333
	Cstdc4	-0.493937	1.01713
	Ep300	0.685348	0.485366
	Ankrd44	-0.355032	2.08769
	Rbm25	0.22025	0.122859
	Atp6ap1	-0.710801	0.252251
	Flna	-0.00480052	0.157358
	Fn1	-1.48558	1.30537
	Nap1l4	0.130493	0.194701
	Commd6	-1.33102	0.157181
	Map4k4	-4.69601	1.96993
	Wapl	0.501589	0.236353
	Lrch3	0.988057	0.49271
	Ubxn6	0.567062	0.267984
	Pdzd8	0.578763	0.338025
	Osbpl8	-0.176618	0.278121
	Mfap1b	0.20454	0.108245
	Rnaset2b	-1.21801	3.88097
	Hnrnpdl	-0.13731	0.052477
	Rps15	0.35973	0.359467
	Mgst1	-0.248999	0.455041
	Cirbp	0.733708	0.354424
	Setd1a	3.19663	0.556367
	Ndufv1	0.169121	0.149996
	Nrbp1	0.344448	0.607903
	Zbtb7a	-0.118964	0.220548
	Smap1	0.552192	0.100426
	Qdpr	-0.2138	0.294106
	Sema4a	-0.547166	0.13482
	Ylpm1	0.711426	0.0798009
	Htra2	-0.0953387	0.096336
	Zfp326	0.881446	0.965161
	Ndufs2	0.32081	0.724268
	Pbxip1	-1.31976	0.401409
	Sap18	0.267237	0.694267
	Olfm4	-0.710723	0.51655
	Mapre2	0.0485683	0.240733
	Bcl7b	0.84067	0.0751559
	Gsdme	-0.0553586	0.455662
	Glyr1	-0.0741783	0.350241
	Gar1	-0.276623	0.152946
	Polr2j	-0.155233	0.0165337
	Myo5a	-0.208672	0.214477
	Chtop	0.431932	1.12257
	Brd8	0.816483	0.112075
	Rab3a	-0.716938	0.0772972
	Tssc4	-0.0102542	0.0246657
	Acsl1	0.443908	0.660153
	Uba6	0.0457183	0.293965
	Cops6	-1.25362	0.478043
	Ddx23	-0.298704	0.286594
	Mthfsd	-0.870869	0.543222
	Katnal2	-0.276605	0.128183
	Arhgef7	-1.68206	1.1475
	Thoc6	0.825706	0.518985
	Nsd3	-0.25976	0.350037
	Tpm3-rs7	-0.0795755	0.191908
	Stxbp5	-0.31175	0.317711
	Cdk1	0.804989	0.271577
	Vrk3	-0.103006	0.0232972
	Tnip1	-0.663879	0.0626979
	Clip1	-0.285553	1.11549
	Pml	-2.4308	0.177076
	Fip1l1	-0.038429	0.0353951
	Trim12c	3.61777	0.250214
	Hnrnph3	0.362828	0.24104
	Preb	-0.0570924	0.30699
	Rnmt	0.229157	0.0506483
	Tia1	0.829767	0.265491
	Rbm24	-0.300803	0.681021
	Ptrhd1	-0.224248	0.315608
	Tpd52	-0.0612023	0.175891
	Vps29	-0.282935	0.899177
	Synj1	-1.11937	0.364245
	Emc10	0.00773372	0.283315
	Mcfd2	-1.19535	0.267596
	Cbr4	0.136298	0.237699
	Dctn6	-1.06175	0.554106
	Ptpn2	-0.181841	0.0118974
	Snx3	0.0127539	0.220455
	Nfyb	0.720942	0.043592
	Eif2b4	1.99624	1.15959
	Gsk3a	0.308169	0.260739
	Eif2b2	0.0335948	0.565936
	Anp32a	0.107714	0.710671
	Ccpg1	0.545466	0.325289
	Acap2	0.154354	0.122307
	Dnajc13	0.0879176	0.260803
	Cuta	1.00457	0.441155
	Wdr61	-0.539539	0.267806
	Fbxo7	7.5402	4.8837
	Pbx1	0.346273	0.886104
	Zfpl1	-0.502899	0.049388
	Opa1	-0.578671	0.0803706
	Tle3	-0.477686	0.830297
	Asl	-4.95296	0.740269
	Wtap	0.653319	0.337994
	Wdr26	-2.51989	0.00991576
	Nos1ap	-0.0266928	0.228634
	Gcc2	-0.657971	1.05763
	Ciapin1	0.0523041	0.0768377
	Fgd4	-0.849648	0.236261
	Ppp3cb	0.690433	0.25749
	Tut7	0.260499	0.661378
	Kifc5b	0.431231	0.951545
	Abr	-0.206773	0.0942667
	Rbm26	3.48511	0.234868
	Arhgef1	0.220565	0.954569
	Rad50	-0.885263	0.397366
	Tln2	0.0884545	0.140893
	Lrrc47	0.232154	1.15516
	Atpif1	0.119143	0.0924835
	Git2	0.179961	0.373172
	Gcn1	1.84647	0.391774
	Ccdc62	0.954955	0.308006
	Mki67	0.493591	2.10949
	Suz12	-0.597123	0.104455
	Ncapg	-0.461326	0.136578
	Iars2	0.125704	0.402688
	Rsf1	0.755994	0.731534
	Ppp4r1	0.498003	0.5452
	Diaph1	-0.318218	1.02937
	Cul4b	0.184404	0.234292
	Adap1	0.510274	0.095954
	Gm20431	-0.0341755	0.133182
	Ncaph2	1.2999	1.74889
	Trappc8	4.38897	0.00361914
	Hagh	0.33947	0.162989
	Acot7	0.28989	0.064249
	Plcb2	-0.162573	0.0713764
	Usp14	0.112596	0.355958
	Ikbke	0.743795	0.419625
	Psap	-0.50655	0.813309
	Rbms1	-0.068674	0.15847
	Sms	1.03156	0.401528
	Blvrb	-0.197279	0.445112
	Gm20390	0.168172	0.634178
	Chd2	0.223031	0.267488
	Scaf11	0.67553	0.527638
	Ripk3	0.676271	0.303584
	Ppt2	-1.21064	0.788184
	Dnah7a	0.0492015	0.302932
	Babam2	-0.0330212	0.256173
	Hsph1	0.13907	0.420592
	Snrpe	-0.758697	0.770538
	Sipa1	-0.0441058	0.129936
	Atad2b	0.0621752	0.290046
	Glod4	-0.152048	2.46579
	Septin7	0.198505	0.0177149
	Irf2bp2	0.112302	0.140638
	Cacna1a	1.0166	0.441187
	Sec23a	-1.33465	0.416119
	Cse1l	-0.148231	0.263997
	Pira12	-0.943323	1.42947
	Adsl	1.1491	0.448435
	Vsir	-0.753662	0.393577
	Ptk2b	0.0362443	0.11888
	Hectd4	-0.469107	1.02811
	Smc4	0.291474	2.1263
	Ints10	-0.364179	0.310538
	Nup153	2.54314	0.865046
	Septin2	0.312533	0.947905
	Plec	-0.263811	0.794264
	Myo18a	0.28472	0.511525
	Ppp4r3a	-1.76998	1.72897
	Kif13b	-0.0160292	0.547792
	Lipe	0.353959	0.0558701
	Sf1	0.184605	0.345942
	Diaph2	3.50816	0.328514
	Ndrg1	-1.81815	0.329846
	Slc4a1ap	-0.0942876	0.193177
	Dctn1	-0.384881	0.232702
	Wac	-0.836679	0.160249
	Anp32e	-0.00667114	0.0348548
	Acadsb	-1.7403	0.891829
	Itgam	-0.300708	0.0883557
	Ahnak	0.742294	0.406148
	Bptf	0.730357	1.06211
	Tmem40	0.329625	0.625807
	Bod1l	-1.18841	0.243463
	Clasp1	-0.64474	0.846627
	Pfdn4	0.106914	0.0340396
	Usf1	0.0480593	0.334343
	Arid2	-0.641591	0.0788107
	Numa1	0.0807697	0.873812
	Tmed7	0.158743	0.00617066
	Pbrm1	-0.225119	0.0143368
	Tpm3	-0.146129	0.276084
	Scamp3	0.147741	0.248257
	Rab11fip1	-0.345086	0.0254247
	Ttn	0.0492015	0.0375619
	Rap1gds1	-0.783072	2.06489
	Dnajc2	-0.320669	0.211088
	Cep290	-0.184953	0.534013
	Sp100	-0.204323	0.14066
	Ccdc93	0.647783	0.258256
	Phf6	-0.583559	0.214642
	Golgb1	-0.390417	0.1573
	Cad	0.500565	0.507118
	Arhgap17	-0.823911	0.794925
	Gsk3b	-0.614547	0.333514
	Arid1a	0.112619	0.871488
	Chd4	0.0532128	0.0604325
	Fmr1	0.160144	0.481568
	Adgre5	0.0593438	0.491924
	Acyp1	0.00251775	0.162039
	Eml2	-0.760158	0.464102
	Mdc1	0.853928	0.215546
	Cux1	0.105152	0.114857
	Myo9b	-0.0910181	0.406856
	Rbm14	0.309974	1.24813
	Naa30	0.224258	0.236623
	Zfhx3	-0.0965613	0.148614
	Trim33	2.25871	0.60243
	Asap1	-1.93588	0.631295
	Arhgap30	0.382172	1.75903
	Tmem40	-1.35749	0.282131
	Itsn2	-0.342444	0.111403
	Dhx9	0.121782	0.219383
	Syne2	-0.448182	2.34815
	Lemd3	-0.695927	0.628237
	Pdpk1	2.4289	0.0894181
	Setd3	-0.490842	0.169494
	Cdk2ap1	-0.0104887	0.231954
	Macf1	1.47287	1.88897
	Rps6ka1	-0.134996	0.640479
	Upf3b	0.471393	0.974298
	Ndufa12	-0.0892784	0.133829
	Acin1	0.420253	0.856325
	Dennd4b	0.10138	0.216384
	Drap1	0.200884	0.0665193
	Bag1	0.943466	0.20157
	Ryr2	-1.51539	0.633334
	Hck	-0.142303	0.736544
	Amdhd2	0.182111	0.783231
	Nbeal2	0.298912	0.190003
	Ints13	-2.61701	0.0614311
	Stim2	-1.9897	0.190068
	Irag2	-0.079089	0.0260036
	Arhgef6	0.127542	0.100833
	Ctss	0.0844553	0.302247
	Cc2d1b	1.10383	0.232141
	Ppp1r12c	1.55216	1.09276
	Rprd1b	0.0533091	0.0684781
	Cnot3	0.88727	0.340482
	Pum2	-1.21308	0.431558
	Rps18-ps6	0.0132306	0.381866
	Paxbp1	-0.0667914	0.108884
	Ndufab1	0.109632	0.413433
	Nisch	0.0864267	0.154365
	Numa1	-0.0504186	0.0786701
	Hnrnpd	0.67346	0.0114851
	Psmd4	1.09234	1.07965
	Ezh2	0.292651	0.0118526
	Ccm2	-0.2179	0.105609
	Habp2	0.468996	0.0803689
	Morc3	0.258036	0.00968934
	Smad3	-0.199977	0.076833
	Ppp5c	0.59981	0.0412601
	Ccdc47	0.651639	1.62895
	Arnt	1.41237	0.426621
	Eif4g2	0.858484	0.222247
	Ube2m	-0.200069	0.548325
	Mff	-0.613	0.39012
	Ripk1	-0.12298	0.904212
	Gm45837	-0.244462	0.248683
	Pcmt1	0.081708	0.467096
	Arrb1	-0.789627	1.08284
	Rock2	-0.0301029	0.0309373
	Arid4a	3.00049	2.07038
	Usp7	0.812283	0.0110981
	Xrn1	-0.452412	0.197457
	Tacc1	0.575266	0.179977
	Srp72	0.253768	0.129432
	Kif21b	-0.700654	0.259991
	Osbpl7	0.661114	0.267128
	Txnl4a	-0.27082	0.0431704
	Stxbp2	-0.615502	0.963273
	0610010K14Rik	0.185685	1.06244
	Atp5j2	-0.670069	0.040616
	Pds5b	0.55298	0.367771
	Zpr1	-0.922494	0.235488
	Plrg1	1.05323	0.480296
	Hectd1	0.94178	0.574867
	Slmap	0.45698	0.897996
	Plekha2	0.673473	0.579937
	Dpf2	3.26119	0.548781
	Spp1	-0.367765	0.746656
	Anxa6	-0.0254508	0.141237
	Tra2b	-0.286607	0.143168
	Ccdc58	-0.0217079	0.108441
	Sf3a2	0.21411	1.13371
	Hk1	0.0904426	0.134158
	Runx1	0.459916	0.952517
	Tecr	0.374661	0.547916
	Gigyf2	-2.31842	0.295526
	Baz1a	-0.199938	0.240549
	Dnmt3a	0.512795	0.0698745
	Prrc2a	0.161674	0.0469103
	Prps1l3	-0.0610034	0.0614675
	Spr	-0.470948	0.496143
	Psme1	0.346035	0.0271218
	Rab11b	-0.18692	0.353897
	Nelfe	-0.0976966	0.205312
	Pabpn1	0.175221	0.114749
	Gtf2i	-0.266745	0.177023
	Rps28	0.0455213	0.568936
	Shmt1	0.755186	0.080837
	Ppp1r11	0.165042	1.108
	Klhdc4	0.123808	0.0188005
	H2-D1	-0.183499	0.042215
	Txn2	-1.77353	0.151943
	Sp1	0.320549	0.551628
	Ctsa	-0.351476	1.97465
	Naa15	-0.238084	0.0417833
	Sec23ip	0.180109	0.053142
	Traf3ip3	0.449345	0.142863
	Supt16	-0.0937942	0.380123
	Fam3c	1.22537	0.742376
	Arhgap45	0.137446	0.785498
	Cyb5a	-0.808196	0.353587
	Pak1	0.323024	0.307178
	Itgb5	0.106129	0.661963
	Ikzf1	0.407398	1.01096
	Cherp	-0.117538	0.0945666
	Pnkp	0.0813446	0.523298
	Tpm1	0.700935	0.0109872
	Ppp6r3	0.679794	1.29822
	Ubxn7	-0.230644	0.181197
	Srp19	-0.0234789	0.0601852
	Hnrnpl	0.0541294	0.464504
	Ptbp3	-0.530338	0.736188
	Zc3h18	0.428769	1.67889
	Cpsf6	0.0199561	0.178624
	Trip11	0.417891	0.185665
	Smarca2	0.13022	0.40672
	Esd	-0.243223	0.812718
	Arhgef2	0.391248	2.15473
	Pon1	-0.340748	0.280817
	Eps15	-0.15655	1.35559
	Mia2	0.10055	0.503407
	Erg	-0.822035	0.194136
	Tcof1	0.394268	1.2828
	Lrch4	-0.341441	0.27467
	Nudt3	1.49152	0.260057
	Sumo2	0.159448	0.857134
	Arih1	-0.593667	0.290265
	Obscn	5.39763	0.35921
	Srsf1	0.122306	0.596909
	1700037H04Rik	-0.520143	0.543661
	Son	1.01506	1.84549
	Mcmbp	1.98715	0.196807
	Dlgap4	-0.678356	0.0339176
	Rpl10	-0.831024	0.526619
	Hbs1l	-0.166701	0.510921
	Naxd	-0.056506	0.453306
	Prim1	-0.372139	0.180823
	Aamp	-1.4381	0.759664
	Arrb1	-0.767974	0.554795
	Gm8220	-0.276177	0.19234
	Emc8	0.125715	0.519223
	Hk2	1.30938	0.472097
	Sec22b	-0.210961	0.249059
	Dpysl2	-0.755872	0.252726
	Emd	0.807559	1.3681
	Gtpbp1	0.102168	0.959424
	Alyref	0.271727	1.04558
	Pten	-3.53906	0.341428
	Arg2	-4.82646	0.702682
	Ngp	-0.10748	0.180992
	Dld	-2.60467	4.83242
	Ube3a	2.60886	0.630126
	Ebf2	-0.0344124	0.420135
	Prkcsh	0.120731	0.736477
	Prdx4	-0.126481	0.340766
	Aip	-0.236063	0.0997713
	Flot1	0.330764	0.555436
	Atox1	0.109613	0.25102
	Psmb1	-0.621834	1.15849
	Hdac1	-0.0367924	0.670602
	Map2k3	0.0110536	0.519569
	Sypl1	0.036017	0.166321
	Gsto1	-0.480791	1.91846
	Man2b1	-0.23918	0.200533
	Gclm	0.204099	0.161543
	Lrrc23	8.88483	0.701743
	Phb2	0.267051	0.655269
	Terf2	-0.0366488	0.440256
	Nedd9	0.153739	0.0178942
	Ddt	0.803185	0.369415
	Cpsf2	0.699996	0.341533
	Psmd4	0.879971	0.477019
	Exoc7	0.689826	0.312295
	Dhx15	0.155292	0.158245
	Purb	0.0257011	0.0221438
	Nmi	0.332062	0.74592
	Kpna4	-0.0510539	0.20529
	Kpna3	1.71758	0.508194
	Capn1	-0.516044	0.942316
	Ech1	0.877667	1.66734
	Fkbp8	-0.245257	0.000969909
	Notch2	-1.0646	0.476819
	Psmd14	-0.403315	1.12786
	Adam10	0.900998	0.071088
	Fyb1	0.530602	0.353347
	Anxa3	-0.16473	0.292575
	Pold2	-0.115214	0.30492
	Neu1	0.0676219	0.0725216
	Nudc	0.195501	0.219231
	Pnn	-0.313221	0.693898
	Sptlc1	0.628916	0.47543
	Chil3	-0.309237	1.1473
	Api5	-0.148505	0.296227
	Bcat2	0.437479	0.0880842
	Cops5	-2.63344	0.550352
	Calu	0.373056	1.47953
	Lsm2	0.144009	0.149681
	Psmb10	1.43851	1.47786
	Ddost	-0.170565	0.208374
	Ap3d1	-0.258757	0.314542
	Man2b2	0.0952017	0.061811
	Mafg	-0.51888	0.482284
	Il16	0.250531	1.74686
	Reps1	-0.0880165	0.0390182
	Smarce1	-0.149071	0.1224
	Dnajb6	1.14907	0.161379
	Banf1	0.42246	0.466545
	Get3	0.00871066	0.0188126
	Slk	0.154542	0.181558
	Pgrmc1	0.293928	0.20563
	Copb2	0.179513	0.472749
	Stk10	0.150447	0.11436
	Strn	0.250541	0.74555
	Eif6	-0.753727	0.0120754
	Acot1	-0.334513	1.01497
	Rpl35a	-0.396384	0.346683
	Atp2a2	0.139232	0.378478
	Supt5h	-0.452364	0.532924
	Ilk	-0.627238	1.1891
	Psmb5	0.12195	0.328605
	Mmp8	-0.265861	1.51763
	Ncf2	-0.302205	1.96452
	Dpm1	-0.131123	0.253612
	Eif3d	0.566618	0.64017
	Hmox2	0.116046	0.373972
	Nmt1	0.319055	0.912385
	Pdlim1	4.26973	0.804732
	Vamp8	0.390006	0.024496
	Psma3	-0.650264	2.2726
	Sfn	-0.829083	1.56555
	Dok2	-1.33375	0.394874
	Ugdh	-0.344871	0.575776
	Fcn2	0.255943	0.801075
	Hsd17b12	-0.000215146	0.305245
	Srpk1	-0.0640234	0.181952
	Pfdn2	0.142155	0.164795
	Cfdp1	0.699074	0.797308
	Sorl1	-1.30091	1.54973
	Wdr1	-0.127678	0.019468
	Vti1b	0.0285153	0.436776
	Capns1	-0.0104264	0.331432
	Ppt1	-0.0170835	0.484781
	Zfr	2.5548	0.508622
	Fpr2	-2.19408	0.808691
	Cops3	1.48369	0.936946
	Cops4	-0.508889	0.485797
	Hnrnpa2b1	0.0838427	1.00834
	Comt	-0.0899414	0.218353
	Pglyrp1	-0.361387	2.10828
	Gosr1	-0.792367	2.30356
	Lamtor3	0.754631	0.341982
	Brd7	-0.207917	0.138971
	Creg1	-0.422825	1.06097
	Psmc3	0.449827	1.1234
	F5	0.10528	0.719234
	Stam2	1.74126	0.494035
	Idh1	-0.199858	0.840634
	Ltb4r	0.306658	1.07985
	Apaf1	-0.251692	0.65145
	Lin7c	0.200278	0.196722
	Gnpda1	3.09722	0.346359
	Tcn2	-1.39677	0.769872
	Cpd	0.807028	0.69505
	Tpp1	0.150631	0.212418
	Itm2b	-0.2307	0.305127
	Coro1a	-0.0914565	0.389955
	Cope	0.184359	0.380188
	Rbm3	1.1725	0.975625
	Dhfr	0.223833	0.0445898
	Mtco2	1.40224	2.4927
	Hprt1	-0.869211	0.819897
	C3	-0.25065	0.634124
	B2m	0.105526	0.191677
	Ada	-0.10723	0.0143057
	Tgfb1	-0.26105	0.120587
	Aldoa	-0.0182552	0.198444
	Got1	-0.0551413	0.446847
	Got2	-0.306892	0.514176
	Tuba1b	0.117532	0.122147
	Ldha	0.00259197	0.416199
	Nr3c1	0.642038	0.717138
	Gpi	0.416032	0.0896251
	Ctsl	-0.411952	0.528485
	Ptprc	-0.0549807	0.186724
	Plau	0.0579807	0.0566477
	Ttr	0.321678	0.722074
	Anxa2	-0.325063	0.12767
	Tyms	1.53082	0.0145764
	Alb	0.438208	0.717147
	Rrm1	-0.415572	0.571947
	Hsp90aa1	0.203718	0.163286
	Aprt	-0.210728	0.677188
	Ltf	-0.069721	0.0407776
	Hsp90b1	0.111926	0.130887
	Sod1	0.0700239	0.368079
	Mdh2	0.121852	0.53683
	Gnai2	-0.892956	0.573163
	Lyz2	-0.202451	0.114842
	Itgb1	0.433671	0.870967
	P4hb	-0.25045	0.225007
	Ncl	0.243221	1.19929
	Pgk1	0.0984348	0.0484912
	Fth1	-0.769471	0.866595
	Igsf6	2.03652	0.442033
	Derpc	0.166465	0.127642
	Ly6c2	-0.57713	0.794861
	Mnda	0.929204	0.645625
	Ifi204	-0.720862	0.519428
	Calm3	0.0294636	0.138776
	Anxa1	-0.205741	0.196451
	Eef1a1	0.138666	0.0137223
	NA	-0.289314	0.167426
	Ctsb	0.101854	0.494766
	Txn	0.0554421	0.193803
	Gstm1	-0.331537	0.943618
	Tcea1	0.0536257	0.123109
	Cd14	0.184526	0.243551
	Slc3a2	0.333285	0.572349
	H1-0	0.358725	0.742984
	Sub1	1.19601	0.294869
	Mpo	0.071208	0.594769
	Gpx1	0.000302055	0.513297
	Lamp1	-1.03595	0.811022
	Hsp90ab1	-0.274651	0.594437
	Dmd	-0.00143101	0.0155207
	Lcn2	-0.469736	1.50873
	Cfp	-0.000974495	0.0648743
	Tcp1	0.0210664	0.20032
	Gusb	-1.63919	0.737472
	Pfkl	1.54025	0.314709
	Cox5a	0.304256	0.853682
	Pdcd6	0.906994	0.305337
	Rpl7a	-0.0584127	0.323132
	Gsn	0.0672037	0.889562
	Umps	-0.686192	1.6905
	Dnmt1	0.284491	1.32766
	S100a6	-1.26983	1.35198
	Rpl27a	-0.531839	0.0420173
	Rps16	-0.160292	0.061043
	Rpl7	0.218784	0.627821
	Mdh1	0.177972	0.0128492
	Rpsa	-0.351657	0.24298
	Calr	0.178412	1.25761
	Fgr	-0.296298	1.34421
	Srp54	0.372255	0.892328
	Psmd3	0.0620137	0.636501
	Lmnb1	0.00445933	0.295521
	Rplp0	-0.20684	0.168911
	Nme1	0.446331	0.528262
	B4galt1	-0.412621	0.123627
	H1-2	-0.0299275	0.329452
	Lgals1	0.17225	1.34509
	Ldhb	-0.0365452	0.103633
	Srp14	-0.231326	0.288105
	Sptan1	0.0305744	0.605724
	Lamp2	-0.283793	0.579362
	Hmga1	-0.551457	0.970774
	Eno1	-0.12803	1.269
	Ap2a1	-0.761899	1.36131
	Ap2a2	-0.336147	0.936545
	Selenbp1	-0.412131	0.594523
	Cox7c	-0.510046	0.611933
	Ppia	0.10138	1.15638
	Tpi1	0.173842	0.588924
	Lyz1	0.541828	0.193545
	Pcna	-0.398796	0.99476
	Ctsd	-0.297001	0.825783
	Rps6ka3	0.145473	0.201489
	Cfl1	-0.309781	1.10603
	Fasn	-0.201339	0.384325
	Gstp1	-0.643897	0.589161
	Cox4i1	-0.061129	0.321765
	Lsp1	0.0290025	0.0647783
	Hspa5	0.204811	1.45176
	Hexb	-0.214779	0.416037
	Prdx3	-0.757988	1.89052
	Vim	-0.16246	0.0126327
	Fcer1g	-0.480544	0.475249
	Ubl4a	-0.201901	0.727989
	Gnaq	0.147133	0.470247
	Cst3	-0.347844	0.415684
	Lmnb2	-0.314144	0.0944931
	Emb	0.243647	0.803727
	Ptgs1	-0.238165	0.150231
	Eif3a	0.383902	0.0623139
	Itgal	-0.2048	0.171573
	Cat	0.594389	0.0188621
	Ppib	-0.242639	0.0682276
	Lta4h	0.0607101	0.249884
	Impdh2	0.3221	0.976712
	M6pr	-0.293656	0.379834
	Mcm3	0.385338	0.924705
	Rps2	-0.29712	0.0272597
	Timp2	0.482794	0.254003
	Nfkb1	-1.82554	0.314827
	Lyn	0.0488081	0.0782783
	Tln1	-0.0895906	0.243877
	Ezr	-0.231512	0.876722
	Msn	-0.425681	1.52149
	Rdx	0.113545	0.199412
	Fli1	0.125987	0.10056
	Ptma	0.0731163	0.628519
	Glud1	0.00628807	0.164906
	Psmd7	-0.0965747	0.418308
	Marcks	-0.0124577	0.0477435
	Fkbp1a	0.25604	0.469922
	S100a8	0.289362	0.433566
	Man2a1	-0.131222	0.0767641
	Map4	0.59554	0.485247
	Plaa	0.32177	0.258404
	Rpl3	0.0127081	0.258348
	H2ax	-0.0984058	0.0364788
	Pdia3	0.135715	2.17181
	Ccl6	-0.500477	0.582448
	Vav1	-0.0159585	0.478741
	Cebpb	-0.358764	0.969517
	Psmb8	0.280721	0.128095
	Ctsg	0.352634	0.786124
	Apex1	0.144346	0.809309
	Adh5	-0.401168	0.988343
	Adss1	0.078489	0.335068
	Atxn10	-0.706915	0.929428
	Marcksl1	0.242364	1.38583
	Kif2a	-0.395942	0.498522
	Prkcd	-0.265846	0.985748
	Pabpc1	0.101375	0.59219
	Ptpn6	-0.150488	0.0972631
	Hexa	-0.33972	1.11836
	Casp1	-0.515424	0.657156
	Casp2	0.248998	0.197477
	Oat	0.565596	0.655787
	Fkbp4	0.198966	0.0999662
	Hmgb2	0.0923266	0.258246
	C5ar1	-6.73967	3.05885
	Prkar2b	1.12937	0.0457829
	S100a9	-0.447468	1.9929
	Map2k1	-0.02493	0.421275
	Scp2	0.429557	1.35253
	Slc2a3	-1.03322	0.984971
	Ssb	-0.387367	0.540577
	Drg1	-0.105842	0.466476
	Kras	-0.624704	0.123246
	Kif4	-0.1774	0.349072
	Ranbp1	0.288481	3.19859
	Mif	-1.10754	0.543364
	Stfa3	-0.254823	1.18811
	Stfa2	-0.349645	1.00405
	Stfa1	-0.267054	0.437824
	Ptpn11	0.288739	1.0786
	Rab3d	-0.739546	0.666595
	Rab6a	-0.523236	1.16995
	Rab21	-0.909446	1.45876
	Rab19	-3.28869	0.596645
	Plaur	-0.153304	0.0634483
	Pdha1	-0.932012	0.905049
	Fbl	-1.55723	0.0907468
	Canx	0.22338	0.602523
	Ap1m1	-0.0650963	0.148953
	Prdx1	-0.0975827	0.0823923
	Ptpn1	-0.673842	2.17064
	Ptpn12	-0.0359703	0.0206217
	Rpl12	-0.189004	0.050946
	Hmgcl	-0.569103	1.02858
	Hspa9	0.338878	1.49322
	Cap1	-0.283638	1.38661
	Tkt	-0.157923	0.591058
	Cd9	-0.548187	0.936621
	Rpl28	-0.0408494	0.367652
	Csk	-0.909699	1.03639
	Mmp9	-0.221787	0.0269009
	Eci1	-0.325517	0.0154077
	Foxk1	-0.910986	0.237911
	Stat3	-0.109345	0.376723
	Stat5a	0.139814	0.185466
	Stat5b	-0.670976	1.12286
	Pura	0.647078	0.768944
	Cct8	0.154427	0.0426239
	Msh2	-0.464193	0.247944
	H1-4	-0.167229	0.245116
	H1-1	0.370401	0.632896
	H1-5	-0.0244657	0.44512
	H1-3	0.115609	0.453351
	Plin2	4.16304	2.52507
	Akr1b1	-0.825821	1.06794
	Fkbp2	0.238434	0.0522642
	Acadm	0.0848656	0.0643101
	Rangap1	-0.0879493	0.168695
	Cdkn1b	-0.319148	0.758042
	Nsf	-0.510058	1.84575
	Vps4b	-0.413243	0.93094
	Psmc2	-0.0217094	0.0245094
	Adss2	0.018314	0.352415
	Brcc3	-0.440898	0.33859
	Aldh2	-0.693926	2.14178
	Capza2	-0.111102	0.799894
	Capzb	-0.335681	0.770678
	Gsr	-0.358113	0.679747
	Map2k4	0.195298	0.191377
	Mapk14	0.305866	0.0600148
	Rpl6	0.049214	0.212531
	Rpl29	0.16154	0.262042
	Crkl	-0.218354	0.0529476
	Rplp1	-0.270249	0.302051
	Rpl5	0.0962832	0.42301
	Rpl13	0.0880199	0.433921
	Rpia	-0.16502	0.125595
	Eif1	-2.27961	1.09212
	Syk	-0.104259	0.756736
	Anxa5	0.185368	0.057225
	Abcd1	-0.159178	0.0294838
	Hspa4l	-0.527911	0.332633
	Cox7a2	-0.858196	0.921863
	Alox5	-0.642975	0.92131
	Mapkapk2	0.922623	0.150815
	Inpp1	-0.0964614	0.1737
	Ppm1a	-0.212645	0.60655
	Pcyt1a	0.173155	0.173032
	Hcls1	0.0664995	0.181015
	Mcm4	-0.040972	0.559509
	Mcm5	-0.0186295	0.22762
	Psma2	-0.221099	0.448757
	Srp9	0.0134415	0.405805
	Hsd17b8	-0.42056	0.295415
	Hsd11b1	-0.39861	0.00376766
	Ahcy	-0.713578	1.01472
	Gdi1	-0.711344	1.50755
	Atp6v1a	-0.249884	0.267956
	Atp6v1e1	-0.89794	0.79547
	S100a11	-0.105282	0.0150375
	Acadvl	0.987212	0.465285
	Pa2g4	0.101458	0.587732
	Rab7a	-0.444553	0.976771
	Camp	-0.202416	0.00866701
	Hsd17b4	-0.433086	0.816603
	Adcy9	-0.41967	0.417471
	Hdgf	0.359023	0.982009
	Nap1l2	-0.445872	0.0129976
	Atp6v0d1	-0.140005	0.0436561
	Slc25a5	-0.527739	0.356588
	Pold1	-0.800376	0.0944283
	Pkm	0.117221	0.979795
	Ndufs6	0.233599	0.903695
	Upp1	-2.37765	2.71126
	Rida	0.00539075	0.0588352
	Cpt2	-1.67195	0.844984
	Pitpna	-1.44921	0.416846
	Rab2a	-0.410112	1.40214
	Cnbp	-0.067935	0.246367
	Idh2	0.00875438	0.0190204
	Stom	0.0548172	0.505479
	Stmn1	0.500998	1.12299
	Rad23b	0.423371	0.617265
	Faf1	-0.0992123	0.32628
	Psmc4	0.143287	1.13186
	Ddx6	0.0547699	0.534603
	Adprh	-0.306119	0.304896
	Sh3bp1	0.0874824	0.0036683
	Adk	-0.869414	0.6204
	Stmn2	0.487291	1.6773
	Arpp19	-0.190345	0.0110742
	Cox6b1	0.184047	0.647483
	Cox17	-0.247136	0.675385
	Atp5f1b	0.219259	1.74218
	Dnase2	0.446745	2.15993
	Pdcd5	0.0060858	0.392876
	Exosc10	0.759519	0.676944
	Ncstn	-6.539	0.27685
	Samsn1	-0.00624772	0.380554
	Atp6v1d	0.950151	0.0331421
	Erp29	0.163606	0.759146
	Actn4	-0.288022	0.436215
	Snrpa1	-0.0724763	0.0405747
	Slc16a3	-0.520503	1.37461
	Tm9sf2	-1.29525	0.630918
	Idi1	-5.67029	0.830397
	Nadk	-0.136898	0.273699
	Acot8	0.73184	0.634949
	Eef2	-0.383536	1.22335
	Ptpa	-0.657017	0.239011
	Strn4	-0.13506	0.313068
	Tnks1bp1	0.709256	0.17219
	Bcl2l13	1.39482	0.857407
	Pcif1	-0.686953	0.335025
	Nup43	-1.52698	0.661115
	Eif5	1.11911	1.37359
	Arpc4	-0.2922	0.771122
	Ruvbl1	0.0691716	0.625011
	Pcbp1	-0.00689752	0.0150865
	Gabarapl2	-0.23404	0.628364
	Nploc4	0.56993	0.154127
	Actb	-0.359022	1.82922
	Cdc42	-0.545533	0.491561
	Ensa	0.417721	0.811224
	Eif4a1	-0.15934	0.574493
	Rps20	0.409961	0.634601
	Polr2i	-0.603956	0.239118
	Rab5b	-0.404741	0.356114
	Ube2k	0.45113	0.271243
	Ube2n	-0.0646119	0.391404
	Actr2	-0.180946	0.535133
	Abce1	-1.19739	0.468437
	Psme3	0.061698	0.246094
	Rpl27	-0.786736	0.538583
	Rpl37a	-0.291425	0.71263
	Arf4	-0.0682196	0.474736
	Vbp1	-0.173811	0.671499
	Copz1	1.40593	0.0207698
	Ufm1	1.21624	1.82141
	Dcaf7	-0.807343	0.0701327
	Wdr5	-0.0649876	0.332467
	Nutf2	-0.142166	0.0550939
	Hnrnpk	0.142475	1.67473
	Ywhag	-0.0091251	0.270619
	Timm10	-0.911478	0.30771
	Timm13	0.297971	0.987534
	Timm8b	0.159576	0.274461
	Rps7	-0.265267	0.328392
	Ppp1ca	0.885084	0.164013
	Ppp1cb	-0.359276	1.13151
	Psmc1	0.219425	1.91337
	Psmc5	0.122315	0.215445
	Rps8	0.0475459	0.363836
	Rps15a	0.0898678	0.400888
	Ube2g1	-0.184543	0.763182
	Ywhae	-0.0691425	0.202211
	Rps14	-0.111117	0.150556
	Rps23	0.410528	0.0221023
	Rps11	0.35425	1.00733
	Rps13	-0.063867	0.0109139
	Snrpf	-1.05131	0.366697
	Snrpg	-0.112004	0.783278
	Lsm3	-0.703634	0.537752
	Lsm6	0.0508798	0.753688
	Snrpd1	-0.125842	0.138459
	Snrpd2	0.22095	0.281608
	Snrpd3	-0.0248306	0.509225
	Arf6	-0.59829	0.383079
	Psmc6	-0.0955973	0.451402
	Polr2g	-0.541749	0.600467
	Dynlrb1	0.39213	1.13369
	Ypel5	-0.605104	0.919092
	Rps4x	0.0103201	0.35928
	Ppp2cb	-0.790515	0.469345
	Hpcal1	-1.31238	1.07858
	Rpl23a	0.144528	0.663005
	Rps6	0.352838	0.546805
	Mtpn	0.397157	1.09953
	H4c1	-0.133604	0.237364
	Atp6v1b2	-0.181586	0.0195397
	Rab1A	-7.03395	3.2629
	Ran	-0.342759	1.19501
	Rpl23	-0.112791	0.0220042
	Rps26	-0.237453	0.453347
	Elob	0.0644968	0.400385
	Gnb1	0.223353	0.525526
	Rbx1	-0.226474	0.384015
	Gnb2	-0.409495	0.0824803
	Rpl30	-0.676887	0.0382663
	Cycs	0.0307599	0.345622
	Rpl31	-0.892731	0.911919
	Rps3	-0.111524	0.220975
	Rpl32	0.26026	0.488776
	Gtf2b	0.130974	0.611975
	Rpl8	0.00855643	0.232279
	Ybx1	-0.0258781	0.443078
	Rps27a	0.12395	0.577711
	Pafah1b1	3.58002	0.6004
	Hspa8	0.0578114	0.192512
	Vamp3	-0.222767	0.780104
	Tpt1	-0.17607	0.247892
	Dnaja1	-0.289544	0.0367198
	Hspd1	0.461955	1.16449
	Mapk1	-0.000375605	0.306143
	Ppp1cc	3.48909	0.22532
	Ywhaz	-0.537865	0.377363
	Snrpn	-0.349329	0.018763
	Sumo1	-0.247714	0.516703
	Dynll1	0.0479834	0.51066
	Actg1	-1.80026	0.239422
	Rps17	0.297843	1.13003
	Ube2i	-0.267558	0.39804
	Rps10	0.135891	0.206182
	Ppp3ca	-0.182815	0.826898
	Ppp2ca	-1.0404	0.390322
	Phb1	-0.00715316	0.400305
	Csnk2b	-0.0395822	0.246494
	Rpl22	0.408758	0.369608
	Rack1	-0.303161	0.115008
	Acta1	-0.277309	2.40551
	Ywhaq	0.0257993	0.335128
	Tubb4b	0.126001	0.0321726
	Tuba1c	0.9415	0.0245915
	Prkcb	0.0330055	0.125853
	Ywhah	-0.155367	0.4721
	Ranbp9	0.131992	0.426133
	Sbds	0.0752795	0.189476
	Smpdl3a	-0.522401	0.416188
	Kpnb1	0.31337	0.0679246
	Psmb7	-0.673318	1.24703
	Lxn	-0.534205	1.38201
	Pkn1	0.125937	0.0552206
	Vamp7	0.203123	0.442103
	Hdac2	0.0375924	0.33348
	Mpp1	0.465179	2.44041
	Pebp1	0.123273	0.701573
	Stam	-0.410002	0.275012
	Stim1	-0.425104	0.906008
	Ctps2	-0.202342	0.271182
	Was	0.0645516	0.292706
	Hnrnph2	0.00909735	0.155073
	Rock1	0.0103476	0.0146052
	Hint1	0.483818	0.541003
	Nfyc	5.14151	0.022827
	Ufd1	-1.0285	0.57458
	Elavl1	0.246873	1.7412
	Idh3g	-0.049179	0.0827112
	Slc9a3r1	-0.0757828	0.0245174
	Bid	0.204605	0.171795
	Eif4ebp2	0.508534	0.098208
	Stx4	-0.0424132	0.224909
	Vasp	-0.0928784	0.606904
	Naca	-0.0578303	0.698959
	Casp3	-1.24017	0.481055
	Ctps1	-0.513054	0.0251027
	Cct7	-0.187016	0.124548
	Cct2	0.0158513	0.12911
	Cct4	0.159314	0.116364
	Cct5	0.104659	0.0421959
	Cct3	0.0379373	0.0878381
	Gabpb2	0.361674	0.310624
	Nucb2	-0.0748943	0.598233
	Tgfbi	-1.45655	0.26213
	Wnk1	-0.462924	0.127112
	Phf5a	-0.153217	0.0505806
	Tubg1	0.616325	0.293165
	Cbx1	-0.556662	0.377035
	Arf1	-0.417143	0.942951
	Arf5	-0.618974	0.668959
	Erh	-0.336925	0.221872
	Ap2m1	-0.529111	0.949558
	Rhog	0.135603	0.180482
	Srsf3	-0.719579	0.131119
	Mcm2	0.436935	0.56361
	Mcm6	0.107049	0.721499
	Csrp1	0.15496	0.92803
	Rps3a	-0.0151781	0.217601
	Sptlc2	0.174807	0.567295
	Sephs2	0.36342	0.625306
	Ncf4	-0.436695	1.14535
	Atp1b3	0.349653	0.335646
	Psme2	-1.55996	0.487369
	Frg1	0.187296	1.45135
	Cdk2	-0.0754782	0.404134
	G3bp2	-0.357394	0.54611
	Anxa11	-0.258395	0.406303
	Vps45	0.0492015	0.0157557
	Ear2	0.350595	0.415074
	Atp5pf	0.228582	0.900823
	Ppp4c	4.72132	0.0370128
	Lilrb3	-0.468696	0.725908
	Rgs14	-0.72947	1.08238
	Smarcc1	0.472554	0.326338
	Wbp2	0.49806	0.0875011
	Sirpa	-0.36781	0.260276
	Fh	-0.0578473	0.479252
	Ctsc	-0.248165	0.499068
	Lypla1	-0.0652531	0.243074
	Jpt1	0.118439	0.806133
	G3bp1	-0.226051	0.799763
	Casp7	-0.0515824	0.460186
	Rbbp6	2.95072	3.18973
	Fmo5	0.368479	0.374456
	Dtymk	-0.156242	0.472017
	Shc1	-0.0864712	0.130694
	Tubb5	0.0218023	0.263194
	Psmb4	-0.778579	0.303712
	Rplp2	-0.302396	0.00936808
	Uqcrh	-0.0454177	0.336793
	Prdx5	-0.0216952	0.370164
	Gabpb1	-0.596636	0.599426
	Gabpa	-0.0749266	0.605171
	Xdh	0.321205	0.248562
	G6pdx	-0.325571	0.834305
	Yy1	0.389283	0.908267
	Hnrnpul2	0.106134	0.909161
	Top2a	0.0594825	0.613773
	Vcp	0.0803418	0.616816
	Uba1	-0.0306422	0.139499
	Sap30bp	0.348833	0.979499
	Nucb1	0.163137	1.44263
	Atp5f1a	0.300513	1.33735
	Pfdn6	-0.667331	0.285835
	Eif2ak2	-0.398635	0.780929
	Top1	0.158323	0.581968
	Inhba	0.460459	1.26449
	Rac2	0.0841927	0.258399
	Mark2	-0.357468	0.159739
	Fabp5	0.0428398	0.784579
	Adam8	-0.381367	0.0334769
	Numb	0.107469	0.821234
	Dhx16	3.08822	3.49332
	Golph3	-0.171409	0.066896
	Larp7	0.254479	1.23243
	Eif5b	-0.244166	0.132789
	Por	0.328791	0.414991
	Cab39	-0.482957	0.211625
	Atp5me	-0.306929	0.022808
	Anxa7	-0.65075	0.963817
	Igf2r	-0.051153	0.217663
	Acads	-0.0778234	0.211388
	Cbfb	-0.285313	0.552635
	Cnn2	0.386208	0.295795
	Lyar	1.41513	0.465659
	Ncf1	-0.101096	0.547902
	B4galnt1	0.181053	0.0843298
	Rbm15	0.119795	0.657638
	Npepps	-0.218285	0.900086
	Mocos	-0.109613	0.399816
	Nsun2	0.614667	1.06266
	Hsdl2	-0.27004	0.0261493
	Osbp	-0.177156	0.144862
	U2af2	0.0489086	0.552187
	Ceacam1	-0.328016	0.0613351
	6430548M08Rik	-1.09632	5.85601
	Tpd52l2	0.292427	0.693399
	Agfg2	0.531581	0.110075
	Il1rn	-0.0191237	0.292423
	Eci2	0.141192	0.0738057
	Sell	0.549516	0.150172
	Abraxas2	0.569594	1.17614
	Dnm2	-0.260002	1.10702
	Khdc4	0.103391	0.280351
	Ppp1r21	-0.0263808	0.499365
	Faf2	-1.56671	0.131737
	Nap1l1	0.332915	0.282804
	Srsf10	0.0221591	0.0168076
	Psmd8	-1.15261	0.759731
	Fam107b	-0.0252011	0.292196
	Myl12b	-0.229698	0.257783
	Gtf2f1	-0.013532	0.358775
	Gmps	0.00136603	0.114022
	Mat2a	0.322154	0.151283
	H2az2	-0.207598	0.0516536
	Pde12	-0.621662	0.199235
	Zc3h15	0.250976	0.755233
	Usp39	-3.28592	0.610365
	Pdlim7	-0.763851	0.73021
	Smarca4	1.21763	1.08252
	Cwc27	-0.909062	0.777476
	Nlrx1	0.0183221	0.00595006
	Rac1	0.0431011	0.28777
	Pdia6	-0.15511	0.103414
	Sdcbp	-0.184475	0.0612315
	Rad23a	-0.717998	0.127588
	Fgd3	0.456375	0.149859
	Dync1i2	0.0834589	0.021331
	Cul1	-1.77347	0.133799
	Hk3	-0.350296	0.644469
	Kif2c	0.224172	0.20574
	Plb1	0.372057	0.323546
	Fubp1	0.196926	1.64562
	Prkaa1	-0.844864	0.988199
	Uap1l1	-0.322919	0.962141
	Srsf6	0.19914	1.32749
	Ptgr2	-0.0980011	0.232024
	Psmd1	0.286996	0.0396871
	Inip	0.0636699	0.0810416
	Rab31	0.15775	0.245418
	Lmtk2	0.583986	0.341326
	Sec31b	0.145726	0.235705
	Esyt2	-0.85121	0.000648542
	Dhrs11	0.869594	0.553086
	Tbc1d2b	-0.429358	0.653412
	Il36g	-0.759477	1.47539
	Tradd	-4.19847	0.344859
	Pag1	-0.0328058	0.142434
	Ddb1	1.0992	0.0782432
	Gpsm3	0.00970114	0.543325
	Hspa4	-0.134941	0.0158296
	Hvcn1	0.234528	0.122001
	Rin3	0.456509	1.81058
	Ndufv3	-1.81441	0.188727
	Gas7	0.230176	0.0736492
	Mmp25	-2.19347	0.600046
	Icmt	0.537141	0.653895
	Usp5	-0.0705194	0.333078
	Cmpk2	-0.570769	2.20316
	Stx11	0.469038	0.531089
	Ifit1bl2	1.26469	0.412791
	Rbpj	-0.83896	0.273495
	Esyt1	-0.131686	0.0713096
	Htatip2	-1.06308	0.496992
	Cd44	-0.837453	0.461296
	Lbr	-0.309155	0.838138
	Bad	4.8815	0.798821
	Grn	0.18066	0.411098
	Trip13	0.324306	0.670741
	Tom1	-0.0579827	0.0939806
	Poldip3	0.459907	0.150526
	Mob1b	-0.37252	0.392702
	Adpgk	-0.268357	0.282222
	Ube2z	-4.2901	0.408987
	Xpnpep1	0.0560206	0.120605
	Puf60	-0.00987484	0.279916
	Inpp4a	-1.35156	0.132409
	Bag6	0.610426	0.504143
	Mgll	-4.48552	2.18101
	Eif3j1	-0.245317	0.0927676
	Hdhd2	0.178679	0.240289
	Mcrip1	0.953808	0.39187
	Dip2b	0.221941	0.248886
	Brd4	0.535545	0.0801491
	Snx27	-1.18275	0.214936
	Aak1	1.45795	2.43768
	Pdap1	-0.0902294	0.48832
	Metap2	-0.130608	0.326701
	Babam1	0.545872	0.742187
	Rfc4	0.150094	0.604192
	Srsf11	0.0447096	0.509918
	Sf3b2	0.21324	1.16249
	Oxct1	1.02318	0.688388
	Smu1	0.236039	0.495224
	Tes	-0.274936	2.51471
	Gpd1l	-0.141312	0.540312
	Ppp1r7	-0.196468	0.497242
	Hgs	0.181895	0.0467795
	Serbp1	0.344255	1.29538
	Hdgfl2	-0.0364865	0.044262
	Mapkapk3	-0.174953	0.565022
	Wfs1	-0.303834	0.237482
	Skap2	-0.272762	0.0835091
	Sirt1	0.604739	0.541097
	Elane	-0.35655	0.713743
	Zc3hav1	-0.102994	0.0633318
	Prrc1	1.74948	2.11017
	Sec31a	-0.123189	0.247388
	Iqgap2	-0.129669	0.61969
	Selenoh	-6.84142	0.443725
	Fcho2	-1.97328	1.95267
	Sfswap	0.497248	0.903711
	Irak4	-0.995474	1.0769
	Itgb2l	-0.383807	0.171949
	Niban1	-0.0956532	0.0568385
	Tubal3	-0.18761	0.397571
	Ppm1h	3.85337	0.755814
	Lrrfip1	0.049259	0.0477989
	Rcsd1	0.0647484	0.0574791
	Aimp1	0.188453	0.510632
	Olfml2b	-0.315721	0.140172
	Snx12	0.27324	0.521013
	Mthfd1l	0.655293	2.16467
	Naa10	0.106831	0.410484
	Ilf3	-0.225173	0.400289
	Cstdc5	-0.132057	0.0212165
	Ate1	2.72483	0.137664
	Usp9x	-0.243146	0.338387
	Arap1	3.51619	0.597376
	Ccdc88b	-0.0569932	0.00529745
	Cdv3	0.138802	0.340706
	Plekhg3	0.619197	0.589583
	Dbi	-0.119637	0.022611
	Ddx17	0.0499032	0.708539
	Clec12a	-0.121815	0.225145
	Cct6a	0.17023	0.0186365
	Itgb2	0.0641341	0.812236
	Pnp	-0.295379	0.850331
	Acp1	-0.382147	0.132682
	Ddx46	-0.0365573	0.71708
	Thrap3	0.470044	1.51535
	Galns	-2.09069	0.858001
	Spag9	0.941818	0.0106079
	Ipcef1	-0.350342	0.578702
	Hnrnpa1	-0.347271	0.186056
	Nufip2	2.76943	0.541919
	Cemip2	0.435326	0.938885
	Osbpl9	-2.8612	0.716139
	Capza1	-0.155311	1.31517
	Mocs1	-2.39027	0.682381
	Lrrk2	-1.37586	0.177595
	Rbm27	-1.12462	0.0509661
	Cyfip2	-0.239859	0.557326
	Flot2	0.521774	2.4303
	Trim25	1.2216	0.988743
	Myo1g	0.341067	1.02107
	Luc7l3	-0.139373	0.212647
	Clint1	0.510441	0.108596
	Pfas	0.0506366	0.244413
	Ewsr1	0.0968239	0.773751
	Rflnb	-0.338993	0.593466
	Ap1b1	-1.18176	1.83933
	Kat7	2.38039	0.869612
	Rpa1	-1.06746	0.54099
	Ikzf1	-0.597153	0.271243
	Vezf1	0.157736	0.63578
	Klc1	-0.145843	0.66417
	Arcn1	0.0634219	0.428319
	Hmgn2	-0.582479	0.40462
	Sin3a	0.155056	0.805064
	Orm1	-0.456646	0.0843485
	Xrcc1	-0.338677	0.15343
	Ogdh	0.810225	1.39356
	Grb2	-0.400411	1.67329
	Gm2a	0.159204	0.661953
	Hnrnpd	0.223241	1.56812
	Psmb6	0.164294	0.918883
	Samhd1	-0.510413	1.11256
	Csnk2a1	0.419051	0.337228
	Khdrbs1	-0.0207689	0.352176
	Stxbp3	-0.130672	0.239774
	Lcp2	-0.240803	1.33921
	Rasa3	0.108712	1.09035
	Stip1	0.211669	1.06008
	Caprin1	-0.401324	0.810648
	Vdac2	-0.287872	0.122441
	Vdac3	6.53738	4.78073
	Vdac1	-0.287131	0.220725
	Kpna1	-0.397851	0.774119
	Rbbp4	-0.0974152	0.0297323
	Rbbp7	0.177899	0.839191
	Ncor1	2.00891	0.730357
	Lama5	-0.530573	0.985244
	Tmpo	0.948459	1.48216
	Tmpo	0.0345478	0.277081
	Hars1	0.448666	0.48482
	Ppm1g	-0.0600461	0.263316
	Cdc37	2.26192	0.561069
	Map3k3	0.055046	0.186485
	Cybb	-0.325598	1.04411
	Prtn3	-0.0462153	0.0364101
	Prpf4b	1.70781	1.01488
	Ptpn18	0.50018	1.07894
	Map4k2	0.430542	0.244172
	Ctcf	0.146876	0.328893
	Mapre1	-0.154413	0.298543
	Prdx2	-0.000387969	0.348305
	Pafah1b2	-0.389898	0.72344
	Mre11	-0.633748	0.281052
	Lcp1	-0.314395	0.427735
	Igbp1	-1.05321	0.249268
	Chi3l1	-0.128088	0.291441
	Ceacam10	-1.22694	0.393359
	Hadh	0.0665677	0.516157
	Cyba	-0.275668	0.0246209
	Nt5e	-1.57798	0.799594
	Glg1	0.631051	0.775224
	Rad21	0.195094	0.199939
	Fxr1	0.274729	0.767684
	Gdi2	-0.0750835	0.394507
	Arhgdib	-0.181866	0.445417
	Hp	0.00307528	0.250996
	Ddx19a	0.285074	0.394012
	Cbx5	0.839079	0.463862
	Atrx	0.68016	1.34058
	Itga6	-0.047626	0.229166
	Phgdh	0.157686	1.02848
	Kif5b	-0.183018	0.247111
	Lasp1	0.254872	1.09946
	Lbp	0.486388	0.258151
	Prg2	-0.261473	0.259491
	Mcm7	-0.181439	0.569194
	Npm1	-0.13164	0.336878
	Pcbp2	-0.20482	0.763117
	Pon2	-0.55107	0.525492
	Srsf2	-0.432011	0.134431
	Ddx3y	-1.6264	0.533339
	Ddx3x	0.262341	0.43604
	Snrpa	0.828992	0.449435
	Rpa2	0.708045	0.635328
	Snrpc	0.250175	0.310796
	Sptbn1	0.191728	1.45578
	Trim28	0.235363	1.06625
	Creb1	0.35082	0.429043
	Tsn	-0.257946	0.131003
	Snrnp70	0.285468	0.689885
	Supt6h	0.811884	0.858501
	Dbnl	-0.0689264	0.512588
	Sh3gl1	-0.0760723	0.407061
	Ostf1	-0.128229	0.318716
	Cstb	-0.294803	0.687958
	Arid3a	0.285039	0.2493
	Fkbp3	0.71097	1.43194
	Vat1	-0.269005	0.510207
	Zyx	0.328543	1.44613
	Ppp3r1	-0.185199	0.236457
	Commd3	-0.577393	0.525051
	Mapk3	0.12597	0.129495
	Nup62	1.59715	0.91311
	Crk	0.569177	0.750659
	Raly	-0.291627	0.0718566
	Btf3	0.101762	0.449847
	Sqstm1	0.428707	0.58591
	Fkbp5	0.293816	0.0488049
	Hspe1	0.368251	2.40164
	Sord	0.175071	0.245016
	Top2b	-0.270842	0.138947
	Tpp2	0.0567873	0.0662129
	Guk1	1.00383	0.295145
	Gpd2	-0.0939044	0.403907
	H2ac21	-0.000718107	0.230721
	Srm	-0.510411	1.20487
	Vcl	-0.0669895	0.758458
	Gart	-0.433286	1.45522
	Cep43	5.19476	0.344309
	Cltc	-0.0748069	0.630987
	Mars1	0.808348	0.927738
	Samd9l	-0.320739	0.457696
	Gpalpp1	5.63774	0.346407
	Prex1	-0.593987	0.17623
	Isy1	1.53301	2.18299
	Pds5a	0.542571	0.940424
	Swap70	-0.274137	0.262604
	Cdc5l	0.135032	0.301982
	Larp4b	0.404304	0.313832
	FAM120A	0.643422	1.08554
	Pram1	0.451928	0.846108
	Nop58	0.358041	0.380301
	Pfkfb4	-0.244845	0.284283
	Nomo1	0.0778357	0.216579
	Prdx6	-0.34492	0.263331
	Csta3	-0.253651	0.702567
	Tpm4	-0.333029	0.816458
	Nipbl	0.487388	1.84044
	Sp140	-0.366833	0.06492
	Npepl1	-0.963158	0.0498018
	U2surp	0.493012	0.49192
	Zc3h11a	0.769217	0.685704
	Eif4g1	0.420837	0.608584
	Sri	-0.17778	0.0603617
	Ankle2	2.39559	0.83215
	Snrnp200	0.385789	1.15235
	Abcf1	0.134349	0.778266
	Fxr2	-0.495874	0.0718492
	Smchd1	0.356427	0.429869
	Uggt1	0.154557	0.0101417
	Xpo1	0.0418623	0.102872
	P2rx7	1.239	0.385729
	Gm21985	-0.212682	0.194706
	Pcnp	0.474264	0.373961
	Snx6	-0.213174	1.54639
	Kif15	0.41027	0.82078
	Kif11	0.0167879	0.349404
	Fhod1	1.45943	0.419175
	Fkbp15	0.686843	0.61896
	Oxsr1	-0.0650654	0.331619
	Txlna	0.473767	1.01005
	Gapvd1	1.06062	0.47016
	Ptpn23	-0.400952	0.213929
	Cds2	0.269705	0.342802
	Ppp2r5a	0.635729	0.0155046
	Smarcc2	-0.480152	0.750205
	Snrnp40	0.232236	0.815268
	Etfdh	1.98793	1.10196
	Naa50	-0.889104	2.16645
	Dhx29	0.0251985	0.217884
	Exoc8	0.0858158	0.25428
	Gmip	0.411676	0.408752
	Bud31	0.498476	0.30401
	Jpt2	0.51407	3.1109
	Washc2	1.06648	0.624828
	Rab35	-0.724514	0.760574
	Pabpc4	0.176088	0.885003
	Sort1	-0.998195	0.092859
	Cebpe	0.485053	0.713538
	Ddx58	-0.747693	0.368854
	Ppp1r9b	-1.01451	0.0245844
	Myh14	-0.415198	0.891032
	Kctd12	-0.884907	0.299149
	Calu	0.277493	0.953622
	Kdm3b	0.69081	0.0828947
	Cand1	1.11783	0.148526
	Mlec	-0.268854	0.0823781
	Lsm8	-0.0123473	0.0475788
	Rps9	0.137141	0.776034
	Spcs3	0.247001	0.0104774
	Myl12a	-0.000215269	0.52221
	Syne1	0.207797	0.634869
	Rpl35	0.324675	0.923994
	Eif2s1	0.142974	1.01827
	Rps27l	0.245535	0.825361
	Tmsb10	-0.228565	0.083132
	H2bc4	-0.380827	0.0408951
	Ube2r2	-0.262267	0.130072
	Rps12	0.260695	1.42716
	Rpl17	0.00343706	0.540863
	Mindy1	-1.24978	0.411983
	Ppp2r1a	-0.133738	0.659269
	Tmed3	0.486948	0.30508
	Snd1	-0.0576828	0.00757108
	Polr1f	4.48415	0.261619
	Itga4	0.157509	0.0605416
	Try10	-0.0208345	0.581376
	Tpr	-1.33499	0.486202
	Smap2	4.81424	0.158709
	Eras	1.23627	0.307613
	Luc7l2	0.315975	1.12249
	Spag7	0.989538	1.21505
	Dek	0.0751542	0.378783
	Actn1	-0.0810762	0.645727
	Mybbp1a	0.122347	1.03215
	Lnpk	-0.373452	0.622158
	Otub1	-0.0251171	0.394472
	Ctdp1	-0.709937	0.0966768
	Scaf4	-0.491541	0.426298
	Ppp6r1	0.0179894	0.0985449
	Pgm2	-0.911693	0.785417
	Nod2	0.0106344	0.425699
	Eef1d	-0.0802182	0.16232
	Ripor2	-3.85167	3.86383
	Nup214	0.720259	0.520462
	Epb41l2	-0.261996	0.153851
	Pik3r1	-0.0779308	0.0956999
	Mogs	1.21707	0.760799
	Ankrd13a	-0.279582	0.777493
	Polr2e	-0.419044	1.0285
	Fam98b	0.806067	0.45953
	Sra1	-1.02143	0.375412
	Aldh3b1	0.0213212	0.560956
	Akna	0.230048	0.487377
	Ppp1r10	0.926543	0.630425
	Zmpste24	4.52358	0.802174
	Hydin	-0.357209	0.292119
	Mtdh	-0.162982	0.132647
	Aftph	-1.09462	1.00939
	Vrk1	0.0243153	0.32397
	Ubap2l	0.858119	0.80029
	Sympk	-0.734116	0.628501
	Flnb	0.567885	2.29568
	Dhx38	-0.429522	0.027327
	Fam76b	0.0176884	0.376131
	Nucks1	0.229361	0.581932
	Bsdc1	-0.388639	0.288576
	Mapk15	-0.276213	0.719452
	Safb2	0.67446	1.10417
	Manf	-0.00673829	0.355927
	Abitram	1.38948	0.873532
	Rnaseh2b	0.358672	0.0918091
	Ddx42	0.0836207	0.0872238
	Ankfy1	0.0551645	0.0664815
	Nmes1	-0.185143	0.230017
	Dlg1	0.0967833	0.43456
	Ubp1	-0.126908	0.352985
	Wdr82	-0.0452789	0.0418156
	Gatd1	0.152985	0.330647
	Gns	0.205998	0.0129231
	Tufm	-0.454004	1.29764
	Rnf214	-0.830354	0.27267
	Rgs19	-0.201774	0.363918
	Pef1	-0.465099	0.823783
	Tnpo1	0.112841	0.0927897
	Actbl2	0.599175	0.219429
	Erlin2	0.938226	1.02796
	Hnrnpa3	0.106201	0.460438
	Ctdspl2	1.31653	0.467861
	Nelfa	0.273926	0.14372
	Psmd11	-0.0241239	0.0950449
	Rhot1	0.931399	0.962175
	Limd2	0.111372	0.573443
	Htatsf1	0.604993	1.42738
	Zadh2	-0.655484	0.467597
	Coa6	-0.566873	0.285715
	Eif4b	0.363364	0.929107
	Fancm	0.270822	0.400044
	Ptbp1	0.0371062	0.372091
	Aars1	0.0235791	0.358194
	Bola2	0.317944	0.665473
	Trim23	-0.297041	0.284724
	Stx7	-0.331729	0.360787
	Wasf2	-0.0942873	0.181785
	Tiprl	2.58298	0.124908
	F13a1	0.855117	0.453105
	Sephs1	0.209493	1.22757
	Vapb	-0.185764	0.370787
	Echs1	-0.0165667	0.455421
	Cggbp1	-0.00413361	0.0915066
	Tbl1xr1	-0.001005	0.107002
	Ercc6l	1.59298	0.569473
	Tbc1d10b	-0.123747	0.0633974
	Ganab	0.0763441	0.149057
	Rbm22	-0.834307	0.00309712
	Cdkn2aip	-0.324677	0.238601
	Rufy1	-0.0402551	0.404884
	Cstf2	0.425169	0.847887
	Zfp947	-0.750122	1.21935
	Prune1	-0.181556	0.103315
	Zc3h14	-0.0510902	0.383789
	Chdh	-0.540537	0.575806
	Nup93	0.0762313	0.442125
	Smarcal1	-2.31775	0.392855
	Sun2	-0.81646	0.103654
	Sgta	0.0665025	0.600858
	Eif2a	-0.0319006	0.291965
	Psmd5	0.641154	0.330354
	Ahsa1	-0.435792	1.12107
	Rcc2	-0.00145339	0.588575
	Ipo5	0.201907	0.251361
	Pdhx	-0.204504	0.198832
	Eea1	0.40259	0.47266
	Nceh1	0.408588	0.210581
	Hirip3	1.23076	0.44986
	Psd4	0.0802392	0.279463
	Slc25a24	-0.107581	0.334999
	Dlat	0.290013	0.1086
	Lars1	0.248401	0.746477
	Eif1ax	-0.208483	0.0888895
	Ckap4	-0.216562	0.218013
	Qars1	0.607735	0.227081
	Hadha	0.154461	0.356748
	Rassf2	-0.0352107	0.134011
	Qsox1	-0.487084	0.375784
	Acp6	0.92687	0.0566253
	Metap1	-0.314076	0.212537
	Rpl24	-0.0890579	0.292804
	Elmo1	-0.10614	0.133438
	Dnpep	-0.261275	0.245841
	Ppp1r18	0.0534812	0.274371
	Taf15	0.266403	0.595651
	Cnpy4	0.195579	0.0233119
	Dipk1c	-0.729059	0.364861
	Fam177a1	-1.52952	0.899849
	Scfd1	0.195414	0.167636
	Cpne3	-0.0763393	0.142184
	Wfdc21	-0.177824	0.0231812
	Srrm2	0.84395	1.05809
	Ddx5	-0.256991	0.520944
	Nup54	0.148121	0.310661
	Cpsf7	0.478145	0.10363
	Gmppb	-3.03228	0.740844
	Tox4	1.31607	0.286335
	Sec62	0.153354	0.376526
	Iars1	0.746068	0.468959
	Rap2c	-0.117709	0.18432
	Hook3	-0.217664	0.427718
	Ptpn7	0.0467911	0.193232
	Usp49	0.0900093	0.148617
	Cops7b	-0.14286	0.276295
	Pdcl3	-0.158531	1.1761
	Sp110	0.184129	0.316702
	Rsl1d1	1.37496	0.770836
	Acaa2	-0.00653597	0.306704
	Etf1	0.138593	0.0713134
	Golim4	0.640191	1.73361
	Tmx3	-0.62944	0.168554
	Taok3	-0.247778	0.0630346
	Lpcat2	-0.0800973	0.6794
	Ythdf3	0.949404	0.62426
	Arhgap25	-0.351015	0.772747
	Prkd2	-1.06988	0.573689
	Crispld2	0.103203	0.165472
	Ncbp3	0.0971754	0.452682
	Nhlrc2	0.0135549	0.575991
	Rps6ka5	-0.481022	0.283594
	Map1s	0.227577	0.28273
	Trappc12	0.199546	0.436432
	Farsa	0.407592	0.96021
	Efl1	0.494489	0.439004
	Vps26b	-0.0277408	0.441646
	Atg16l1	-0.262331	0.216808
	Tmx4	0.155476	0.364554
	Asrgl1	-0.527493	0.0637516
	Tmsb15l	-0.067523	0.0082853
	Lnpep	-0.487374	0.634964
	Ldlrap1	-0.249666	0.890648
	Dock8	0.0767442	0.410292
	Ncaph	0.372852	0.125665
	Cpne1	-0.174601	0.705877
	Iws1	-0.049052	0.23577
	Lgals3	-0.202176	0.296649
	Rab5c	-0.733629	1.28964
	Hnrnph1	0.113667	0.100294
	Atp5c1	0.197827	0.524671
	Exoc4	1.696	0.685299
	Dock2	-0.0181998	0.242264
	Stat1	0.0350879	0.0513877
	Sars	-0.527821	0.934854
	Rae1	0.032096	0.0595267
	Nt5dc1	-0.144393	0.506954
	Prps1l1	0.154262	0.524332
	Tbcel	0.0778848	0.369384
	Pfkp	0.119598	0.119974
	Spata16	-0.758265	0.182731
	Snx18	-0.0897108	0.527729
	Efhd2	-0.190746	0.516576
	Plcb3	3.96633	0.589409
	Dido1	0.779244	0.752924
	Immt	0.400813	0.817285
	Eloa	-0.300111	0.177996
	Rab44	0.422326	1.25212
	Wdr37	0.0907559	0.648378
	Abi1	-0.0276684	0.439813
	Dctn4	1.12131	0.833089
	Prpf31	-0.215994	0.711278
	Nhlrc3	-1.20984	0.303974
	Rybp	3.62082	0.947838
	Fhip2a	-0.121436	0.0744996
	Cast	-0.623306	0.268981
	Acp3	-0.29984	0.0326398
	Cast	0.0840141	0.0706692
	Nup88	-0.462706	0.478869
	Ppwd1	-0.309589	0.377379
	Hpf1	0.228274	0.243756
	Scyl2	-0.0290325	0.379167
	Polr2b	0.0838108	0.276124
	Dennd1c	0.220344	0.138953
	Fus	-0.148642	0.349235
	Myo1f	-0.0903938	0.291573
	Smc2	0.139589	0.430448
	Adprs	0.687638	0.505802
	Akr7a2	-0.090217	0.0193287
	Ppm1f	-1.5824	0.648123
	Ide	0.388891	0.176476
	Eprs1	0.308784	1.91064
	Tcerg1	0.0663952	0.151744
	Lonp1	0.306085	0.942903
	Hist1h2bp	-0.11053	0.054482
	Ogt	2.7516	0.943085
[truncated: 807 more rows]
[truncated: 12 more columns]

## Sheet: Figure 6
	Figure 6B			Figure 6C						Figure 6D				Figure 6E
	Dhpsfl/fl	Dhps△Lysm		No stim	No PMN	DMSO	C646	TOFA		Dhpsfl/fl	Dhps△Lysm	Dhps△Lysm+Ace		No stim	No PMN	Dhpsfl/fl	Dhps△Lysm	Dhps△Lysm+Ace
	0.30645	0.21147		3.99	95	38	69.8	42.5		7152	4195	6216		5.15	81.1	24.3	63.6	40.1
	0.31718	0.15478		4.54	94	41.3	68	44.7		6641	4419	5444		3.27	82.2	16	62.3	39.4
	0.34705	0.19462		4.9	92.4	44.1	74	48.2		6033	4651	6365		4.45	80.5	26.8	68.3	29.2
	0.20611	0.24134				31.6	73.2	37		5963	5091	5825				20	73.4	41
	0.25513	0.08278				29	62.3	38.2								31.3	64.5	44.3
	0.18236	0.15632				34	61.8	44.2								20.7	72.2	50.5
	0.27734	0.12261
	0.28807	0.17623

## Sheet: Figure 7
	Figure 7B					Figure 7C				Figure 7D												Figure 7E				Figure 7G						Figure 7H					Figure 7I
	Days	PBS	DMSO-PMN-MDSCs	SPD-PMN-MDSCs		PBS	DMSO-PMN-MDSCs	SPD-PMN-MDSCs		Il-1β				Tnf-α				Il-10				PBS	DMSO-PMN-MDSCs	SPD-PMN-MDSCs		Days	Dhpsfl/fl	Dhpsfl/fl+SPD	Dhps△mye	Dhps△mye+SPD		Dhpsfl/fl	Dhps△mye	Dhpsfl/fl+SPD	Dhps△mye+SPD		Il-1β					Tnf-α					Il-10
	1	1				4	3	2		PBS	DMSO-PMN-MDSCs	SPD-PMN-MDSCs		PBS	DMSO-PMN-MDSCs	SPD-PMN-MDSCs		PBS	DMSO-PMN-MDSCs	SPD-PMN-MDSCs		1.05702	0.460094	0.016402		0.917			1			4	4	2	3		Dhpsfl/fl	Dhps△mye	Dhpsfl/fl+SPD	Dhps△mye+SPD		Dhpsfl/fl	Dhps△mye	Dhpsfl/fl+SPD	Dhps△mye+SPD		Dhpsfl/fl	Dhps△mye	Dhpsfl/fl+SPD
	1.336	1				4	3	1		0.946058	0.539614	0.107321		1.25006	0.638164	0.289573		0.868	2.614	2.542		1.02101	0.594604	0.051119		0.917			1			3	4	2	3		1.55535	1.65294	0.37582	2.10432		0.844118	1.5512	0.038852	2.11294		0.976	0.437	4.516
	1.336	1				3	2	2		1.25701	0.806642	0.25349		1.18263	0.612168	0.270181		0.472	2.56	4.678		1.01396	0.264255	0.162668		0.917			1			3	3	1	4		0.895645	1.62574	0.337674	1.07278		1.01439	0.961931	0.178071	1.36564		1.046	0.236	3.106
	1.5	1				4	2	1		1.02101	0.835088	0.169576		0.518351	0.83047	0.115984		1.565	2.439	6.13		0.852635	0.176777	0.019641		1.167				1		3	4	2	3		0.953416	1.10439	0.417967	0.436967		0.971274	1.60125	0.21873	1.87542		1.784	0.396	3.47
	1.5	1				4	2	1		1.16473	0.68302	0.176777		1.15829	0.473685	0.177022		1.054	3.002	6.993		1.07177	0.203063	0.012344		1.25	1		1			2	4	3	4		0.778302	2.42765	0.176738	0.5575		1.02429	1.92699	0.151418	2.37228		0.782	0.197	2.078
	1.5	1				3	1	1		0.707107	0.133046	0.112656		1.12662	0.483638	0.154107		1.48	4.614	4.678						1.25			1			3	4	1	4		1.15827	2.42765	0.471365	0.544023		0.95599	2.6538	0.440765	2.02947		0.832	0.605	2.063
	1.5	1																								1.333			1			2		1			0.835207	1.71333	0.103367	1.16378		1.22792	2.31215	0.070082	1.81987		0.844	0.443	3.084
	2	1	1																							1.333			1					2
	2	1																								1.33			1					2
	2	1																								1.417	1
	2.336	1	1	1																						1.5			1	1
	2.336	1	1																							1.5			1	1
	2.5	1	1	1																						1.5			1	1
	2.5	1																								1.5			1
	2.5	1																								1.833	1		1
	3	1	1	1																						1.833	1			1
	3	1																								2		1
	3	1	1																							2.167			1	1
	3	1	1																							2.167			1	1
	3.5	1	1	1																						2.167			1	1
	4	1	1	1																						2.167				1
	4	1	1																							2.417	1	1	1	1
	4	1	1																							2.417	1	1	1
	4.5	1																								2.417	1		1
	4.5		1																							2.417			1
	5	1	0	0																						2.75	1		1	1
	5	0	0	0																						2.75	1		1	1
	5	0	0	0																						2.917		1		1
	5	0	0	0																						2.917				1
	5	0	0	0																						3.25			1	1
	5	0	0	0																						3.25			1
	5	0	0	0																						3.75	1			1
	5		0	0																						3.75	1			1
	5			0																						3.833		1
	5			0																						3.917			1	1
	5			0																						4.167	1
	5			0																						4.417	1
	5			0																						4.417	1
	5			0																						4.833		1
	5			0																						5	0	0	0	0
																										5	0	0	0	0
																										5	0	0	0	0
																										5	0	0	0	0
																										5	0	0	0	0
																										5	0	0	0	0
																										5	0	0
																										5		0
																										5		0
																										5		0
																										5		0
																										5		0
																										5		0
																										5		0
																										5		0
[truncated: 5 more columns]

## Sheet: Supplemental Figure 1
	Supplemental Figure 1A									Supplemental Figure 1B				Supplemental Figure 1C				Supplemental Figure 1D				Supplemental Figure 1E				Supplemental Figure 1F						Supplemental Figure 1G
	PUT			SPD			SPM			GA	PUT	SPM		BW	PUT	SPM		CRP	PUT	SPM		I-FABP2	PUT	SPM		PUT			SPM			PUT				SPM
	AM	NBM		AM	NBM		AM	NBM		39.29	0.189841	0.185		2990	0.189841	0.185		8	0.054089	0.174		1.5392	0.189841	0.185		Infla	Non-infla		Infla	Non-infla		Full-term	Preterm	NEC		Full-term	Preterm	NEC
	0.732919	1.67148		0.143943	4.06838		0.0084475	0.295691		39.71	0.149502	0.197		3460	0.149502	0.197		1.67	0.175108	0.162		1.5392	0.175108	0.162		0.1442	0.19		0.2023	0.185		0.24	0.15	0.33		0.32	0.2	0.07
	0.743894	1.53159		0.103426	4.19565		0.0056155	0.391711		35.71	0.074291	0.154		2515	0.074291	0.154		2.81	0.07816	0.156		9.8183	0.07816	0.156		0.161	0.15		0.1945	0.197		0.32	0.15	0.14		0.63	0.19	0.13
	0.317178	1.42232		0.032387	1.58677		0.001726	0.0968605		39.57	0.054089	0.174		3550	0.054089	0.174		0.66	0.103938	0.126		4.5547	0.103938	0.126		0.1817	0.074		0.1975	0.154		0.13	0.17	0.3		0.81	0.08	0.07
	0.277104	1.42129		0.106641	1.54968		0.0042295	0.134466		37.14	0.175108	0.162		2935	0.175108	0.162		8	0.120067	0.192		5.9493	0.120067	0.192		0.1519	0.054		0.1745	0.174		0.12	0.16	0.13		0.28	0.06	0.06
										40	0.07816	0.156		3720	0.07816	0.156		8	0.054277	0.094		1.7431	0.163017	0.159		0.0948	0.175		0.0549	0.162		0.23	0.18	0.35		0.07	0.08	0.28
										35	0.103938	0.126		2330	0.103938	0.126		1.43	0.163017	0.159		7.782	0.185082	0.206		0.062	0.078		0.0659	0.156		0.21	0.48	0.19		0.11	0.11	0.1
										35.43	0.120067	0.192		2035	0.120067	0.192		1.24	0.185082	0.206		3.9584	0.163394	0.166		0.1393	0.104		0.1378	0.126		0.31	0.09	0.22		0.09	0.34	0.1
										33.57	0.054277	0.094		2305	0.054277	0.094		8	0.208442	0.205		3.6937	0.171311	0.098		0.0751	0.12		0.1862	0.192		0.19	0.01	0.4		0.28	0.37	0.13
										33.43	0.163017	0.159		2260	0.163017	0.159		8	0.163394	0.166		12.273	0.094991	0.187		0.1395	0.054		0.1674	0.09424			0.66	0.17			0.25	0.09
										35.71	0.185082	0.206		2705	0.185082	0.206		8	0.076819	0.179		3.5669	0.188748	0.187		0.0875	0.163		0.1468	0.159			0.2	0.46			0.08	0.09
										36.14	0.208442	0.205		1990	0.208442	0.205		0.5	0.171311	0.098		1.9718	0.06627	0.18		0.1315	0.185		0.1523	0.206			0.84	0.21			0.08	0.16
										34.57	0.163394	0.166		1785	0.163394	0.166		0.71	0.215287	0.168		10.928	0.258645	0.15		0.0747	0.208		0.1523	0.205				0.24				0.15
										34.43	0.076819	0.179		2340	0.076819	0.179		9	0.094991	0.187		5.068	0.303646	0.161		0.14	0.163		0.1996	0.166				0.19				0.08
										34.57	0.171311	0.098		2500	0.171311	0.098		8	0.188748	0.187		3.3313	0.142428	0.138		0.2846	0.077		0.186	0.179				0.09				0.08
										34.14	0.215287	0.168		1925	0.215287	0.168		18	0.117734	0.163		2.8045	0.224938	0.181		0.0734	0.171		0.1615	0.098
										38.14	0.094991	0.187		3080	0.094991	0.187		1.35	0.06627	0.18		5.845	0.059047	0.175		0.2536	0.215		0.1868	0.168
										35.86	0.188748	0.187		2450	0.188748	0.187		8	0.258645	0.15		3.1163	0.189622	0.129		0.1158	0.095		0.1825	0.187
										28.57	0.117734	0.163		1200	0.117734	0.163		2.21	0.107476	0.222		3.0868	0.255088	0.157		0.1252	0.189		0.0812	0.187
										39.43	0.06627	0.18		3458	0.06627	0.18		8	0.303646	0.161		4.3414	0.152816	0.135		0.2049	0.118		0.1791	0.163
										34.43	0.258645	0.15		1380	0.258645	0.15		6.48	0.256268	0.171		1.3337	0.18723	0.156		0.1505	0.066		0.1452	0.18
										39.71	0.107476	0.222		3720	0.107476	0.222		0.73	0.142428	0.138		2.2072	0.261949	0.153		0.0914	0.259		0.1657	0.15
										32	0.303646	0.161		1285	0.303646	0.161		0.67	0.085621	0.174		3.7966	0.172501	0.078		0.084	0.107		0.187	0.222
										40	0.256268	0.171		3240	0.256268	0.171		8	0.091971	0.249		0.76106	0.117192	0.056		0.0545	0.304		0.1138	0.161
										39.71	0.142428	0.138		3790	0.142428	0.138		0.5	0.224938	0.181		1.8172	0.123439	0.15		0.1544	0.256		0.1904	0.171
										39	0.085621	0.174		2000	0.085621	0.174		0.64	0.059047	0.175		10.047	0.189841	0.161		0.0667	0.142		0.0601	0.138
										41	0.091971	0.249		3870	0.091971	0.249		0.5	0.189622	0.129		4.148	0.181696	0.1975		0.0864	0.086		0.128	0.174
										39.71	0.228601	0.073		4280	0.228601	0.073		8	0.325791	0.177		5.315	0.151937	0.1745		0.2375	0.092		0.1394	0.249
										34.71	0.224938	0.181		2440	0.224938	0.181		0.5	0.152816	0.135		2.928	0.094772	0.0549		0.1507	0.229		0.1402	0.073
										36.29	0.059047	0.175		2250	0.059047	0.175		1	0.18723	0.156		13.945	0.06198	0.0659		0.0973	0.225		0.1568	0.181
										30.71	0.189622	0.129		1450	0.189622	0.129		8	0.261949	0.153		4.66	0.139339	0.1378		0.1002	0.059		0.1543	0.175
										39.57	0.325791	0.177		3450	0.325791	0.177		8	0.172501	0.078		9.492	0.075066	0.1862		0.047	0.19		0.1806	0.129
										39.14	0.255088	0.157		3650	0.255088	0.157		8	0.180026	0.142		4.004	0.1395	0.1674		0.1085	0.326		0.1625	0.177
										35.29	0.152816	0.135		2170	0.152816	0.135		11	0.117192	0.056		5.128	0.087519	0.1468		0.1591	0.255		0.1791	0.157
										38.14	0.18723	0.156		2775	0.18723	0.156		0.5	0.123439	0.15		3.554	0.131527	0.0653		0.137	0.153		0.148	0.135
										35	0.261949	0.153		2100	0.261949	0.153		0.5	0.189841	0.161		1.932	0.07472	0.1523		0.2402	0.187		0.0556	0.156
										32.57	0.172501	0.078		1450	0.172501	0.078		15	0.144248	0.2023		2.045	0.284644	0.186		0.1932	0.262		0.1489	0.153
										38.29	0.180026	0.142		2625	0.180026	0.142		0.5	0.160961	0.1945		0.898	0.073438	0.1615		0.1617	0.173		0.168	0.078
										31.71	0.117192	0.056		920	0.117192	0.056		9	0.181696	0.1975		12.872	0.12516	0.0812		0.1284	0.18		0.1632	0.142
										37.43	0.123439	0.15		3470	0.123439	0.15		4.77	0.151937	0.1745		16.42	0.204865	0.1791		0.3162	0.117		0.1733	0.056
										36.86	0.189841	0.161		3060	0.189841	0.161		43	0.094772	0.0549		0.7611	0.15054	0.1452		0.1981	0.123		0.1689	0.15
										34.43	0.144248	0.2023		2015	0.144248	0.2023		4.16	0.06198	0.0659		5.29	0.083957	0.187		0.1055	0.19		0.1676	0.161
										37.71	0.160961	0.1945		2880	0.160961	0.1945		0.78	0.139339	0.1378		3.459	0.086415	0.128		0.305			0.159
										34.14	0.181696	0.1975		1880	0.181696	0.1975		8	0.075066	0.1862		24.047	0.150714	0.1402
										39.57	0.151937	0.1745		3280	0.151937	0.1745		1.17	0.1395	0.1674		2.008	0.04704	0.1806
										29.29	0.094772	0.0549		1350	0.094772	0.0549		25	0.087519	0.1468		11.743	0.108472	0.1625
										31.86	0.06198	0.0659		970	0.06198	0.0659		8	0.131527	0.0653		33.573	0.159114	0.1791
										39.86	0.139339	0.1378		3750	0.139339	0.1378		15	0.07472	0.1523		10.744	0.137423	0.148
										31.71	0.075066	0.1862		1900	0.075066	0.1862		8.74	0.139984	0.1996		17.262	0.161706	0.168
										33	0.1395	0.1674		1700	0.1395	0.1674		26.16	0.284644	0.186		8.137	0.316162	0.1733
										27.57	0.087519	0.1468		1020	0.087519	0.1468		5.9	0.073438	0.1615		18.467	0.105509	0.1676
										32.29	0.131527	0.0653		2310	0.131527	0.0653		19.88	0.253621	0.1868
										40.86	0.07472	0.1523		3515	0.07472	0.1523		10	0.115847	0.1825
										34.71	0.139984	0.1996		2840	0.139984	0.1996		8	0.12516	0.0812
										40.43	0.284644	0.186		3100	0.284644	0.186		8	0.204865	0.1791
										31.86	0.073438	0.1615		1545	0.073438	0.1615		8	0.15054	0.1452
										40.43	0.253621	0.1868		3190	0.253621	0.1868		0.75	0.091442	0.1657
										31.14	0.115847	0.1825		1590	0.115847	0.1825		1.32	0.083957	0.187
										28.43	0.12516	0.0812		1180	0.12516	0.0812		0.5	0.054465	0.1138
										31.14	0.204865	0.1791		1680	0.204865	0.1791		8	0.154411	0.1904
										38.57	0.15054	0.1452		2750	0.15054	0.1452		8	0.06673	0.0601
										40.29	0.091442	0.1657		3200	0.091442	0.1657		10.5	0.086415	0.128
										27	0.083957	0.187		1080	0.083957	0.187		31	0.237475	0.1394
										28.71	0.054465	0.1138		1140	0.054465	0.1138		13.43	0.150714	0.1402
										36.71	0.154411	0.1904		2160	0.154411	0.1904		8	0.097321	0.1568
										36.71	0.06673	0.0601		1890	0.06673	0.0601		0.81	0.10017	0.1543
										27.43	0.086415	0.128		1050	0.086415	0.128		25.08	0.04704	0.1806
										28.14	0.237475	0.1394		1180	0.237475	0.1394		0.57	0.108472	0.1625
										25.14	0.150714	0.1402		805	0.150714	0.1402		0.71	0.159114	0.1791
										34.43	0.097321	0.1568		2180	0.097321	0.1568		8	0.137423	0.148
										29.14	0.10017	0.1543		1160	0.10017	0.1543		0.5	0.240231	0.0556
										37	0.04704	0.1806		4090	0.04704	0.1806		19.88	0.193155	0.1489
										39.71	0.108472	0.1625		3820	0.108472	0.1625		9	0.161706	0.168
										31	0.159114	0.1791		1540	0.159114	0.1791		8	0.128378	0.1632
										40.43	0.137423	0.148		4215	0.137423	0.148		13.2	0.316162	0.1733
										34.43	0.240231	0.0556		1640	0.240231	0.0556		0.5	0.198122	0.1689
										39.43	0.193155	0.1489		3205	0.193155	0.1489		24	0.105509	0.1676
										39.43	0.161706	0.168		3540	0.161706	0.168		9.49	0.305051	0.159
										33.43	0.128378	0.1632		2060	0.128378	0.1632
										39.29	0.316162	0.1733		3690	0.316162	0.1733
										40.71	0.198122	0.1689		4175	0.198122	0.1689
										23.71	0.105509	0.1676		550	0.105509	0.1676
										40.43	0.305051	0.159		3985	0.305051	0.159

## Sheet: Supplemental Figure 2
	Supplemental Figure 2A						Supplemental Figure 2B						Supplemental Figure 2D				Supplemental Figure 2E			Supplemental Figure 2F									Supplemental Figure 2G			Supplemental Figure 2I				Supplemental Figure 2J			Supplemental Figure 2K									Supplemental Figure 2L
	Homeostasis	NEC	Endoxemia	NEC+SPD	Endoxemia+SPD		Th17			Treg			Days	PBS	SPD		PBS	SPD		Il-1β			Tnf-α			Il-10			PBS	SPD		Days	PBS	SPD		PBS	SPD		Il-1β			Tnf-α			Il-10			PBS	SPD
	4.56306	2.15852	1.84179	3.78752	3.58414		PBS	SPD		PBS	SPD		0.5	1			4	1		PBS	SPD		PBS	SPD		PBS	SPD		0.398	0.057		0.3	1			3	1		PBS	SPD		PBS	SPD		PBS	SPD		0.258816	0.0328036
	5.62205	2.08173	1.96316	3.59652	4.28095		11.2	4.85		9.14	19.3		0.5	1			3	1		1.24315	0.183519		1.08975	0.310787		1.05117	1.54971		1.638	0.941		0.3	1			3	1		1.32715	0.244572		1.13288	0.514057		0.297302	2.31338		1.34723	0.277392
	4.05107	1.90643	2.49935	4.00936	2.42713		15.4	6.8		17.1	28.7		1	1			2	2		1.36037	0.377356		1.51992	0.714002		0.83047	3.78948		1.191	0.09		0.5	1	1		2	1		0.958157	0.370702		0.594604	0.170755		1.69349	2.9897		1.90528	0.0708052
	3.88679	2.05675	2.18473	4.40833	4.25152		22.7	8.28		5.91	22.2		1	1			3	2		0.988971	0.149064		0.739181	0.723969		0.967276	2.57041		0.813	0.105		0.5	1			2	2		1.22972	0.232989		0.97942	0.602904		1.00696	1.44393		1.03526	0.0493776
	4.07911	2.43972	1.99387	3.44474	4.10735		18.1	8.64		14.7	16.9		1.3		1		3	3		0.98214	0.102522		0.70907	0.652477		1.14235	1.73147		1.582	0.445		1	1	1		3	2		1.07054	0.610614		0.61132	0.678302		1.40444	2.39496		1.02811	0.238159
													1.3		1					0.608783	0.10988		1.15189	0.564091		1.0367	1.40639					1	1			1	1		0.610614	0.408479		1.50525	0.389582		1.09429	3.20428		1.41421	0.615572
													1.5	1																		1.5	1	1					0.97829	0.278999		1.64718	0.175556		1.28343	3.31728
													1.5	1																		2	1
													2.3	1	1																	3	1	1
													2.3	1	1																	5	0	0
													2.3	1																		5	0	0
													3	1	1																	5	0	0
													3	1	1																	5	0	0
													4	1																		5	0	0
													4	1																		5	0	0
													5	0	0																	5		0
													5	0	0																	5		0
													5	0	0																	5		0
													5	0	0																	5		0
													5	0	0																	5		0
													5		0																	5		0
													5		0																	5		0
													5		0
													5		0
													5		0
													5		0
													5		0
													5		0

## Sheet: Supplemental Figure 3
	Supplemental Figure 3A					Supplemental Figure 3B					Supplemental Figure 3C					Supplemental Figure 3D					Supplemental Figure 3G				Supplemental Figure 3H
	Neutrophils	PUT	SPD	SPM		Lymphocytes	PUT	SPD	SPM		Monocytes	PUT	SPD	SPM		Eosinophils	PUT	SPD	SPM		eIF5A				eIF5A-Hyp/eIF5A
	6.45	0.189841	0.41	0.185		1.98	0.189841	0.41	0.185		2.09	0.189841	0.41	0.185		0.02	0.149502	0.398	0.197		Adult	Healthy	Inflammation		Adult	Healthy	Inflammation
	4.99	0.149502	0.398	0.197		1.6	0.149502	0.398	0.197		1.33	0.149502	0.398	0.197		0.17	0.054089	0.389	0.174		7114	5695	6832		0.194687	0.437226	0.315135
	12.33	0.074291	0.398	0.154		5.38	0.074291	0.398	0.154		1.38	0.074291	0.398	0.154		0.13	0.07816	0.377	0.156		6363	6184	5609		0.184661	0.370472	0.383847
	27.68	0.054089	0.389	0.174		4.03	0.054089	0.389	0.174		3.64	0.054089	0.389	0.174		0.12	0.103938	0.435	0.126		6052	6484	4922		0.34187	0.264189	0.306786
	2.26	0.07816	0.377	0.156		2.67	0.07816	0.377	0.156		0.4	0.07816	0.377	0.156		0.03	0.120067	0.408	0.192		6299	6267	4451		0.232259	0.431466	0.295439
	1.78	0.103938	0.435	0.126		3.21	0.103938	0.435	0.126		0.48	0.103938	0.435	0.126		0.79	0.054277	0.407	0.094		4425	6956	5621		0.419435	0.387148	0.167764
	13.19	0.120067	0.408	0.192		1.93	0.120067	0.408	0.192		2.05	0.120067	0.408	0.192		0.12	0.163017	0.283	0.159		4992	5564	5795		0.204928	0.372574	0.240552
	8.7	0.054277	0.407	0.094		4.81	0.054277	0.407	0.094		1.31	0.054277	0.407	0.094		0.99	0.185082	0.204	0.206		5612	5411	5215		0.208304	0.547403	0.333269
	5.01	0.163017	0.283	0.159		2.3	0.163017	0.283	0.159		0.52	0.163017	0.283	0.159		0.05	0.208442	0.41	0.205		5595	5061	5335		0.289187	0.546532	0.23299
	4.07	0.185082	0.204	0.206		3.31	0.185082	0.204	0.206		1.12	0.185082	0.204	0.206		0.36	0.163394	0.384	0.166		5531				0.213343
	16.64	0.208442	0.41	0.205		4.35	0.208442	0.41	0.205		3.53	0.208442	0.41	0.205		0.66	0.076819	0.384	0.179
	15.41	0.163394	0.384	0.166		4.55	0.163394	0.384	0.166		1.07	0.163394	0.384	0.166		0.18	0.171311	0.272	0.098
	15.9	0.076819	0.384	0.179		2.78	0.076819	0.384	0.179		1.48	0.076819	0.384	0.179		0.07	0.215287	0.436	0.168
	7.18	0.171311	0.272	0.098		3.37	0.171311	0.272	0.098		1.44	0.171311	0.272	0.098		0.09	0.094991	0.383	0.187
	25.59	0.215287	0.436	0.168		2.87	0.215287	0.436	0.168		2.79	0.215287	0.436	0.168		0.09	0.188748	0.351	0.187
	15.34	0.094991	0.383	0.187		1.76	0.094991	0.383	0.187		1.49	0.094991	0.383	0.187		0.05	0.117734	0.091	0.163
	7.17	0.188748	0.351	0.187		3.43	0.188748	0.351	0.187		0.66	0.188748	0.351	0.187		0.24	0.06627	0.43	0.18
	16.53	0.117734	0.091	0.163		2.74	0.117734	0.091	0.163		2.82	0.117734	0.091	0.163		0.07	0.258645	0.187	0.15
	17.6	0.06627	0.43	0.18		4.21	0.06627	0.43	0.18		2.65	0.06627	0.43	0.18		0.13	0.107476	0.41	0.222
	2.97	0.258645	0.187	0.15		0.09	0.258645	0.187	0.15		0.64	0.258645	0.187	0.15		0.04	0.303646	0.369	0.161
	11.59	0.107476	0.41	0.222		2.29	0.107476	0.41	0.222		2.02	0.107476	0.41	0.222		0.34	0.256268	0.343	0.171
	9.4	0.303646	0.369	0.161		1.72	0.303646	0.369	0.161		2.01	0.303646	0.369	0.161		0.05	0.142428	0.358	0.138
	15.05	0.256268	0.343	0.171		3.48	0.256268	0.343	0.171		1.88	0.256268	0.343	0.171		0.19	0.085621	0.404	0.174
	5.8	0.142428	0.358	0.138		1.16	0.142428	0.358	0.138		0.24	0.142428	0.358	0.138		0.26	0.091971	0.408	0.249
	16.16	0.085621	0.404	0.174		1.98	0.085621	0.404	0.174		1.27	0.085621	0.404	0.174		0.49	0.224938	0.415	0.181
	9.84	0.091971	0.408	0.249		2.46	0.091971	0.408	0.249		1.83	0.091971	0.408	0.249		0.18	0.059047	0.412	0.175
	6.89	0.224938	0.415	0.181		8.84	0.224938	0.415	0.181		3.36	0.224938	0.415	0.181		0.47	0.189622	0.206	0.129
	11.38	0.059047	0.412	0.175		2.45	0.059047	0.412	0.175		1.16	0.059047	0.412	0.175		0.05	0.255088	0.334	0.157
	9.77	0.189622	0.206	0.129		3.14	0.189622	0.206	0.129		3	0.189622	0.206	0.129		0.01	0.152816	0.256	0.135
	6.57	0.325791	0.312	0.177		4.94	0.325791	0.312	0.177		1.86	0.325791	0.312	0.177		0.02	0.18723	0.312	0.156
	9.82	0.255088	0.334	0.157		2.17	0.255088	0.334	0.157		1.56	0.255088	0.334	0.157		0.06	0.261949	0.251	0.153
	2.27	0.152816	0.256	0.135		2.21	0.152816	0.256	0.135		0.55	0.152816	0.256	0.135		0.15	0.172501	0.275	0.078
	8.69	0.18723	0.312	0.156		3.2	0.18723	0.312	0.156		2.4	0.18723	0.312	0.156		0.12	0.180026	0.376	0.142
	1.37	0.261949	0.251	0.153		2.62	0.261949	0.251	0.153		0.59	0.261949	0.251	0.153		0.37	0.123439	0.386	0.15
	4.48	0.172501	0.275	0.078		2.91	0.172501	0.275	0.078		0.88	0.172501	0.275	0.078		0.19	0.189841	0.32	0.161
	24.73	0.180026	0.376	0.142		2.98	0.180026	0.376	0.142		1.86	0.180026	0.376	0.142		0.02	0.144248	0.3706	0.2023
	7.75	0.117192	0.249	0.056		2.46	0.117192	0.249	0.056		0.7	0.117192	0.249	0.056		0.34	0.160961	0.2069	0.1945
	23.96	0.123439	0.386	0.15		4.32	0.123439	0.386	0.15		4.12	0.123439	0.386	0.15		0.29	0.181696	0.3943	0.1975
	1.86	0.189841	0.32	0.161		3.42	0.189841	0.32	0.161		6.25	0.189841	0.32	0.161		0.28	0.151937	0.392	0.1745
	7.93	0.144248	0.3706	0.2023		2.76	0.144248	0.3706	0.2023		0.97	0.144248	0.3706	0.2023		0.21	0.094772	0.256	0.0549
	9.93	0.160961	0.2069	0.1945		2.14	0.160961	0.2069	0.1945		5.17	0.160961	0.2069	0.1945		0.63	0.139339	0.3854	0.1378
	17.67	0.181696	0.3943	0.1975		2.99	0.181696	0.3943	0.1975		2.12	0.181696	0.3943	0.1975		0.08	0.075066	0.14	0.1862
	14.66	0.151937	0.392	0.1745		2.79	0.151937	0.392	0.1745		1.99	0.151937	0.392	0.1745		0.07	0.087519	0.1857	0.1468
	10.61	0.094772	0.256	0.0549		2.49	0.094772	0.256	0.0549		1.2	0.094772	0.256	0.0549		0.5	0.131527	0.303	0.0653
	5.04	0.139339	0.3854	0.1378		3.28	0.139339	0.3854	0.1378		1.25	0.139339	0.3854	0.1378		0.22	0.07472	0.2937	0.1523
	5.74	0.075066	0.14	0.1862		3.74	0.075066	0.14	0.1862		0.93	0.075066	0.14	0.1862		0.41	0.139984	0.2638	0.1996
	13.4	0.1395	0.3457	0.1674		2.99	0.1395	0.3457	0.1674		1.58	0.1395	0.3457	0.1674		0.19	0.284644	0.3963	0.186
	27.43	0.087519	0.1857	0.1468		1.34	0.087519	0.1857	0.1468		1.63	0.087519	0.1857	0.1468		0.44	0.073438	0.2462	0.1615
	16.39	0.131527	0.303	0.0653		7.96	0.131527	0.303	0.0653		2.52	0.131527	0.303	0.0653		0.04	0.253621	0.3731	0.1868
	6.95	0.07472	0.2937	0.1523		2.83	0.07472	0.2937	0.1523		0.73	0.07472	0.2937	0.1523		0.04	0.115847	0.3192	0.1825
	6.01	0.139984	0.2638	0.1996		3.55	0.139984	0.2638	0.1996		2.24	0.139984	0.2638	0.1996		0.44	0.12516	0.2639	0.0812
	5.04	0.284644	0.3963	0.186		3.21	0.284644	0.3963	0.186		1.47	0.284644	0.3963	0.186		0.12	0.204865	0.1359	0.1791
	1.69	0.073438	0.2462	0.1615		6.61	0.073438	0.2462	0.1615		2.03	0.073438	0.2462	0.1615		0.32	0.15054	0.3474	0.1452
	12.92	0.253621	0.3731	0.1868		3.97	0.253621	0.3731	0.1868		1.96	0.253621	0.3731	0.1868		0.13	0.091442	0.329	0.1657
	7.37	0.115847	0.3192	0.1825		1.36	0.115847	0.3192	0.1825		0.55	0.115847	0.3192	0.1825		0.34	0.083957	0.2703	0.187
	3.84	0.12516	0.2639	0.0812		3.51	0.12516	0.2639	0.0812		2.41	0.12516	0.2639	0.0812		0.14	0.054465	0.3633	0.1138
	5.93	0.204865	0.1359	0.1791		1.75	0.204865	0.1359	0.1791		0.87	0.204865	0.1359	0.1791		0.06	0.154411	0.2926	0.1904
	16.91	0.15054	0.3474	0.1452		2.26	0.15054	0.3474	0.1452		1.6	0.15054	0.3474	0.1452		0.01	0.086415	0.1337	0.128
	12.41	0.091442	0.329	0.1657		1.85	0.091442	0.329	0.1657		1.61	0.091442	0.329	0.1657		0.08	0.237475	0.113	0.1394
	9.21	0.054465	0.3633	0.1138		5.73	0.054465	0.3633	0.1138		1.58	0.054465	0.3633	0.1138		0.35	0.150714	0.2071	0.1402
	3.79	0.154411	0.2926	0.1904		1.83	0.154411	0.2926	0.1904		0.25	0.154411	0.2926	0.1904		0.26	0.097321	0.3498	0.1568
	21.88	0.086415	0.1337	0.128		1.57	0.086415	0.1337	0.128		1.38	0.086415	0.1337	0.128		0.78	0.10017	0.2789	0.1543
	1.24	0.237475	0.113	0.1394		1.96	0.237475	0.113	0.1394		5.39	0.237475	0.113	0.1394		0.1	0.04704	0.3287	0.1806
	13.47	0.097321	0.3498	0.1568		4.17	0.097321	0.3498	0.1568		2.98	0.097321	0.3498	0.1568		0.25	0.159114	0.2379	0.1791
	3.23	0.10017	0.2789	0.1543		1.29	0.10017	0.2789	0.1543		0.6	0.10017	0.2789	0.1543		0.52	0.240231	0.3488	0.0556
	5.05	0.04704	0.3287	0.1806		3.14	0.04704	0.3287	0.1806		0.76	0.04704	0.3287	0.1806		0.17	0.193155	0.3306	0.1489
	4.84	0.159114	0.2379	0.1791		3.04	0.159114	0.2379	0.1791		1.4	0.159114	0.2379	0.1791		1.06	0.161706	0.3052	0.168
	5.18	0.240231	0.3488	0.0556		4.22	0.240231	0.3488	0.0556		1.45	0.240231	0.3488	0.0556		0.01	0.128378	0.2698	0.1632
	17.18	0.193155	0.3306	0.1489		2.74	0.193155	0.3306	0.1489		2.42	0.193155	0.3306	0.1489		1.76	0.316162	0.2812	0.1733
	8.89	0.161706	0.3052	0.168		1.97	0.161706	0.3052	0.168		1.38	0.161706	0.3052	0.168		0.39	0.198122	0.3256	0.1689
	4.58	0.128378	0.2698	0.1632		0.9	0.128378	0.2698	0.1632		0.39	0.128378	0.2698	0.1632		0.15	0.305051	0.295	0.159
	6.96	0.316162	0.2812	0.1733		7.56	0.316162	0.2812	0.1733		0.63	0.316162	0.2812	0.1733
	6.93	0.198122	0.3256	0.1689		3.92	0.198122	0.3256	0.1689		1.37	0.198122	0.3256	0.1689
	2.12	0.305051	0.295	0.159		2.48	0.305051	0.295	0.159		0.43	0.305051	0.295	0.159

[truncated: 4 more sheets: Supplemental Figure 4, Supplemental Figure 5, Supplemental Figure 6, Supplemental Figure 7]
